# Supplementary material for: Hand in Hand: Public Endorsement of Climate Change Mitigation and Adaptation
Source: PLoS One. 2015 Apr 29;10(4):e0124843. doi: 10.1371/journal.pone.0124843 (PMC4414563; doi:10.1371/journal.pone.0124843)
Supplement: S1 Data — (DAT) [file pone.0124843.s001.dat]

Gender	gender2	attitudes	scepticism	prox_risk_perc	dist_risk_perc	pers_mit	pers_ada	mit_policy	ada_policy	neg_feel_r	pos_feel_r	negative_affect	positive_affect	neg_feelings	pos_feelings	neg_rate	pos_rate	neg_rate_r	pos_rate_r	Age	sure_happ	sure_change	mitint1	mitint2	mitint3	mitint4	mitint5	mitint6	mitint7	mitint8	mitint9	mitint10	adaint1	adaint2	adaint3	adaint4	adaint5	adaint6	adaint7	adaint8	mitpol1	mitpol2	mitpol3	mitpol4	mitpol5	mitpol6	mitpol7	mitpol8	mitpol9
		3.25	2.42857142857143
		2.75	3.66666666666667	2.66666666666667	2.85714285714286		3	2.69230769230769	2.53333333333333												1	5											2	2	4	3	4	3	3	3	3	2	2	3	3	3		2	3
		2.75	3.42857142857143	2.57142857142857	3	2.11111111111111	1.5	2.57142857142857	2.93333333333333	1	1	1	1	2	2			0	0		2	3	4	4	1	1	1	2	1		2	3	3	1	1	1	1	3	1	1	1	2	3	1	1	4	3	3	4
		2.75	3	3	3	2	2	1.42857142857143	1	1	1	1	1	2	2			0	0	19	2	3	2	4	2	1	2	2	1	2	2	2	2	2	2	2	2	2	2	2	1	1	1	1	1	1	1	1	1
		3.25	2	2.71428571428571	4.28571428571429	3.5	2.75	4.07142857142857	3.26666666666667	2	1	4	1	1	2	3		3	0	24	3	2	5	4	4	4	4	2	3	2	4	3	2	2	4	2	2	4	4	2	5	5	5	3	3	4	4	4	4
		3.25	2.57142857142857	3.14285714285714	3.14285714285714	2.7	2.125	2.85714285714286	2.93333333333333											40	2	3	4	2	1	3	4	4	1	2	3	3	2	2	2	2	2	3	2	2	3	3	3	2	3	4	3	3	2
		3	2.66666666666667	2.28571428571429	3	3.8	3.375	3.57142857142857	3.2	1	1	1	1	2	2			0	0	42	2	3	4	4	4	4	4	4	3	3	4	4	3	3	4	3	3	4	3	4	4	4	4	3	3	4	4	3	3
		2.25	3.28571428571429	3.28571428571429	4		1.125	3.21428571428571	3.53333333333333	2	1	2	1	1	2	1		1	0	59	1	4											1	1	1	1	1	1	2	1	4	2	4	1	2	4	4	4	4
2	1	3.25	2.28571428571429	2.42857142857143	3	4		3	3.46666666666667	2	1	2	1	1	2	1		1	0		3	3				4	4	4				4									2	4	4	2	3	4	4	2	2
2	1	2.66666666666667	3.28571428571429	2.57142857142857	2.57142857142857	1.22222222222222		1.76923076923077	1.6	2	1		1	1	2				0	16	2	1	1		1	2	1	2	1	1	1	1									3	3	2	1		3	1	1	1
2	1	2	5	1	1			1	1.26666666666667	2	1	5	1	1	2	4		4	0	16	1	5																			1	1	1	1	1	1	1	1	1
2	1	3	2.14285714285714	3.14285714285714	4	3.5	3.25	2.78571428571429	3.5	2	1	3	1	1	2	2		2	0	17	4	1	5	3	5	2	3	2	3	3	5	4	3	3	3	4	3	3	3	4	2	3	3	1	1	5	3	3	3
2	1	1.5	3.42857142857143	2	2.57142857142857			2	3.2	1	1	1	1	2	2			0	0	17	2	3																			1	1	3	1	1	5	1	2	1
2	1	3.75	2.85714285714286	1	1			2.92857142857143	3.46666666666667	1	1	1	1	2	2			0	0	18	1	1																			1	2	2	3	4	5	5	1	3
2	1	3.25	3	2.28571428571429	4.28571428571429	2.6	1.125	3.5	3.06666666666667	2		3		1		2		2		18	3	3	4	2	1	5	4	5	1	1	1	2	1	1	2	1	1	1	1	1	2	3	4	1	3	5	2	5	4
2	1	5	1.42857142857143	4.42857142857143	5	4.33333333333333	4.625	4.85714285714286	4.46666666666667	2	1	5	1	1	2	4		4	0	18	4	1	5	5	4	5	5	3	5		3	4	4	5	4	5	5	5	4	5	5	5	5	5	3	5	5	5	5
2	1	3.75	1.57142857142857	3.28571428571429	4.85714285714286	3.5	2.75	4.78571428571429	4.53333333333333	2	1	3	1	1	2	2		2	0	18	4	2	2	2	4	4	5	2	4	4	4	4	2	1	2	5	2	4	2	4	4	5	5	5	5	5	5	5	5
2	1	4	1.85714285714286	3.14285714285714	4.28571428571429	4.5	2.5	3.92857142857143	3.8	2	1	4	1	1	2	3		3	0	18	4	1	5	4	5	5	5	5	4	4	5	3	1	1	4	3	1	4	2	4	5	3	4	4	4	5	4	3	4
2	1	2.25	2.71428571428571	2.42857142857143	2.28571428571429	3.2	2	2.92857142857143	3.4	1	1	1	1	2	2			0	0	18	2	3	4	4	4	5	4	3	1	3	2	2	2	2	2	2	3	2	2	1	2	2	4	2	3	4	2	2	4
2	1	3.25	1.85714285714286	3.28571428571429	4.14285714285714	3.6	2.71428571428571	3.64285714285714	3.53333333333333	2	1	4	1	1	2	3		3	0	18	3	3	4			4			3		5	2	1	4		2	3	2	4	3	2	4	5	4	2	5	4	4	4
2	1	3	2.28571428571429	3.42857142857143	4.28571428571429	3.1	1.375	3	3.26666666666667		1		1		2				0	18	4		5	5	4	5	4	4	1	1	1	1	1	1	1	1	1	4	1	1	2	4	5	2	2	4	2	2	2
2	1	2.25	2.85714285714286	2	3.71428571428571	2.2	2.75	1.92307692307692	3	1	1	1	1	2	2			0	0	18	3	2	4	4	2	2	5	1	1	1	1	1	1	2	2	4	4	2	3	4	1	1	4	1	1	4	1	4
2	1	3.75	1.57142857142857	3.16666666666667	4.42857142857143	3.2	2.25	4.14285714285714	3.66666666666667	1	1	1	1	2	2			0	0	18	4	2	3	3	3	3	5	4	2	3	2	4	1	1	4	1	1	4	3	3	4	2	5	5	3	5	4	5	5
2	1	3.5	2.14285714285714	3.57142857142857	3.57142857142857	3.5	3	3.92857142857143	3.66666666666667	1	2	1	3	2	1		2	0	2	18	4	1	4	4	4	4	4	3	4	4	2	2	3	2	3	4	3	4	3	2	4	3	4	4	4	4	4	4	4
2	1	2.5	3.14285714285714	3.57142857142857	3.57142857142857	3.6	3.875	3.07142857142857	3.26666666666667	1	1	1	1	2	2			0	0	19	1	3	4	4	4	4	4	4	2	2	4	4	4	4	4	4	3	4	4	4	3	3	3	2	2	4	4	4	2
2	1	3.75	1.57142857142857	3.42857142857143	4.71428571428571	3.5	3.375	3.5	3.8	2	1	3	1	1	2	2		2	0	19	4	3	4	4	3	4	4	4	3	3	4	2	2	2	3	4	4	4	4	4	2	4	4	3	3	5	3	4	3
2	1	4.33333333333333	2.16666666666667	3.28571428571429	3.71428571428571	3.6	2.5	3	3.53333333333333	2	1	4	1	1	2	3		3	0	19	3	3	4	3	4	4	4	4	3	3	4	3	4	2	2	4	2	1	1	4	5	2	5	1	1	5	4	3	1
2	1	1	3.85714285714286	2.14285714285714	2.57142857142857			1		1		1		2				0		20	2	3																			1	1	1	1	1	1	1	1	1
2	1	3.5	2.42857142857143	2.75	3.25		2	3.57142857142857	2.64285714285714	1	1	1	1	2	2			0	0	20	1	2											1	3			2	3	1		4	4	4	3	4	4	4	3	4
2	1	3.25	3.8	3.14285714285714	3.57142857142857	4.2	4.5	3.57142857142857	3.73333333333333	1	1	1	1	2	2			0	0	20	2	2	5	5	2	5	5	5	2	4	4	5	5	5	5	4	5	4	4	4	5	3	3	2	4	3	2	5	4
2	1	2.5	2.57142857142857	2.42857142857143	3.14285714285714	3.4		2.64285714285714	2.66666666666667	1	1	1	1	2	2			0	0	20	2	4	5	2	4	4	5	4	2	4	2	2									1	1	4	2	3	3	2	2	4
2	1	4.5	1.57142857142857	3.14285714285714	4.71428571428571	4.25	3.875	3.78571428571429	4.53333333333333	2	1	4	1	1	2	3		3	0	20	4	3		5		5	5	5	3	5	3	3	5	2	4	4	4	5	4	3	4	5	5	3	2	5	3	5	3
2	1	3.25	2.42857142857143	2.71428571428571	4.14285714285714	3.3	2.5	3.71428571428571	3.2	2	1	4	1	1	2	3		3	0	20	3	2	2	4	5	4	5	2	3	3	2	3	1	2	2	2	2	4	4	3	4	4	5	3	2	5	4	4	4
2	1	4.25	1.14285714285714	4.28571428571429	5	4.2	3.5	4.5	4.06666666666667	2	1	5	1	1	2	4		4	0	21	4	3	3	5	5	5	5	4	5	4	4	2	2	2	4	4	5	5	2	4	5	5	5	5	5	5	5	1	5
2	1	3.75	2.57142857142857	3.28571428571429	4.57142857142857	3.8	3.125	4.5	3.73333333333333	2	1	4	1	1	2	3		3	0	21	4	3	5	4	3	2	5	2	5	2	5	5	2	2	4	5	2	4	2	4	5	5	4	4	4	5	5	5	4
2	1	4	1.14285714285714	4.57142857142857	4.85714285714286	4.11111111111111	3.75	3.57142857142857	4.46666666666667	2	1	5	1	1	2	4		4	0	21	4	1	4	5		5	4	4	5	4	4	2	3	4	4	5	4	5	3	2	2	4	4	2	4	5	2	5	2
2	1	4	1	3	4.85714285714286	3.7	3.42857142857143	4.28571428571429	3.73333333333333	2	1	4	1	1	2	3		3	0	21	4	3	1	5	1	5	5	5	4	1	5	5	3		4	5	1	5	2	4	3	4	2	5	4	5	5	5	5
2	1	3	1.42857142857143	2.5	4.5	3.1	2.25	3.14285714285714	3.6	2	1	2	1	1	2	1		1	0	23	4	1	4	4	2	2	2	4	2	4	5	2	2	2	2	2	2	4	2	2	2	3	4	2	2	5	2	4	4
2	1		3	3	3	2.1	1			1	1	1	1	2	2			0	0	24	1	1	5	4	1	1	1	5	1	1	1	1	1	1	1	1	1	1	1	1
2	1	3	2.85714285714286	2.14285714285714	3	2.4	2	2.07142857142857	3	1	1	1	1	2	2			0	0	24	2	4	2	2	2	3	4	3	2	3	1	2	2	2	2	2	2	2	2	2	1	2	2	2	2	2	2	4	2
2	1	3.5	1.71428571428571	3.57142857142857	4.14285714285714	3.2	2.375	3.42857142857143	4	2	1	4	1	1	2	3		3	0	24	4	2	4	3	3	4	4	4	3	4	1	2	2	2	2	4	2	3	2	2	4	2	5	2	2	5	2	4	4
2	1	3.75	1.71428571428571	2.16666666666667	3.57142857142857	3.8	1.4	3.78571428571429	3.5	2	2	4	3	1	1	3	2	3	2	24	2	3	5			4	4		2		4		1		1	2	1		2		3	3	5	3	3	5	3	4	4
2	1	3.75	2.28571428571429	3	3.57142857142857	2.4	1.5	2.5	3.4	2	1	2	1	1	2	1		1	0	24	2	3	4	1	2	4	4	4	1	1	1	2	1	1	1	1	1	5	1	1	1	4	5	1	1	5	1	4	1
2	1	3.5	2.28571428571429	2.57142857142857	4	4.3	2.625	3.57142857142857	3.64285714285714	1	1	1	1	2	2			0	0	24	3	3	5	4	2	5	5	4	5	4	5	4	2	2	3	4	2	3	2	3	4	4	2	4	2	5	2	4	2
2	1	3	1.85714285714286	1	3.85714285714286	3.4	4	3.5	4.57142857142857	2	1	3	1	1	2	2		2	0	24	4	1	5	5	1	5	5	5	5	1	1	1	5			5		4	1	5	5	5	5	1	2	5	2	5	1
2	1	3	2.71428571428571	3	3	3.33333333333333	2.85714285714286	3	3	1	1	1	1	2	2			0	0	25	4	3	3	3		4	5	3	3	3	3	3	3		3	2	3	3	3	3	3	3	3	3	3	3	3	3	3
2	1	4	1.85714285714286	2.57142857142857	3.14285714285714		2.625	3.28571428571429	2.93333333333333	2		5		1		4		4		25	3	3											1	2	2	3	2	4	3	4	1	4	2	3	4	3	4	3	4
2	1	4.75	1.57142857142857	4.28571428571429	4.85714285714286	4.22222222222222	3.66666666666667	4.71428571428571	4.8	2	2	5	3	1	1	4	2	4	2	25	4	3	5	4	4	4	5	4	4		4	4	4		4	4		4	4	2	5	5	4	5	4	5	5	4	5
2	1	3	2.14285714285714	2.42857142857143	3	3.5	3.125	3.35714285714286	3.33333333333333	2	2	3	3	1	1	2	2	2	2	25	3	3	5	4	5	5	5	4	1	2	1	3	4	5	2	1	5	4	2	2	3	2	5	1	4	5	3	4	2
2	1	3.25	1.42857142857143	2.5	4.42857142857143	3.8	3.25	3.5	3.73333333333333		2	1	3		1		2	0	2	25	4	3	3	4	4	4	5	5	2	3	4	4	3	2	4	4	2	4	4	3	2	3	4	3	2	5	4	4	3
2	1		1							2	1	3	1	1	2	2		2	0	25	3	3
2	1	2.5	3	3.14285714285714	3.33333333333333	3.6	3	3.23076923076923	2.92857142857143	2	1	3	1	1	2	2		2	0	25	3	2	4	4	3	3	4	4	3	3	4	4	4	3	2		4	3	2	3	3	2	4	3	3	4	4	4	2
2	1	2.5	3.71428571428571	2.28571428571429	3.42857142857143	2.9	2	2.42857142857143	3.2	1	1	1	1	2	2			0	0	26	2	2	4	2	4	2	4	2	2	4	2	3	2	2	2	2	2	2	2	2	1	4	4	1	2	4	2	2	1
2	1	2.75	2.57142857142857	3	3.85714285714286	3.2	2.75	3.42857142857143	3.86666666666667	2	1	3	1	1	2	2		2	0	26	3	3	5	5	2	4	4	5	2	2	1	2	1	2	2	3	4	4	3	3	2	1	5	2	4	5	3	4	4
2	1	3.5	2	2.71428571428571	4	4	3	4.14285714285714	3.46666666666667	2		3		1		2		2		26	4	3	4	4	4	5	4	4	3	4	5	3	3	3	3	3	3	3	3	3	3	4	4	4	4	5	5	4	5
2	1	3.5	1.42857142857143	4	4.28571428571429	4.44444444444444	3.25	4.42857142857143	3.46666666666667	1	2	1	4	2	1		3	0	3	26	4	1	5		4	4	4	5	3	5	5	5	4	1	5	5	1	5	1	4	4	4	5	5	5	5	3	5	5
2	1	4	1.42857142857143	4.14285714285714	4.57142857142857	4.2	3.5	4.92857142857143	4.66666666666667	2	1	4	1	1	2	3		3	0	26	4	3	5	4	4	5	5	5	4	2	4	4	3	4	2	4	4	5	2	4	5	5	5	5	4	5	5	5	5
2	1	4.25	1.71428571428571	2.57142857142857	4.14285714285714	3.4	2.375	3.85714285714286	3.93333333333333	2	2	3	2	1	1	2	1	2	1	27	4	3	4	4	4	4	4	3	2	4	2	3	1	1	3	4	1	4	2	3	4	4	4	4	3	4	4	3	4
2	1	3.25	2	3.85714285714286	4	3.3	3	3.21428571428571	3.73333333333333	2	1	4	1	1	2	3		3	0	27	2	4	4	4	3	3	4	3	2	4	2	4	2	3	3	2	4	4	3	3	3	4	4	2	2	4	3	3	3
2	1	3.25	2.5	3.16666666666667	3.71428571428571	3.4	2.375	3.21428571428571	3.33333333333333	1	1	1	1	2	2			0	0	27	2	3	4	4	3	4	4	5	2	3	2	3	2	3	2	3	2	4	1	2	1	4	4	2	2	5	3	4	2
2	1	1.75	4.14285714285714	2.5	3.6	2.3	1.5			2	1	2	1	1	2	1		1	0	28	1	4	4	4	1	2	3	4	1	1	1	2	1	1	3	1	1	3	1	1
2	1	2.75	3.28571428571429	3.42857142857143	4	2.9	2	2.85714285714286	3.2											28	1	3	4	4	4	3	3	4	1	1	2	3	2	2	2	2	2	2	2	2	3	3	3	2	3	3	2	4	2
2	1	3.75	2.42857142857143	2.85714285714286	4	3.5	2	3.64285714285714	3.33333333333333	2	1	3	1	1	2	2		2	0	28	3	3	4	5	2	4	5	4	2	2	5	2	2	2	3	3	1	3	1	1	3	4	5	3	2	5	4	4	3
2	1	2.25	3.57142857142857	1.85714285714286	2.85714285714286	3.4	2.25	2.35714285714286	3.53333333333333	1	2	1	2	2	1		1	0	1	28	1	5	4	4	3	4	4	4	1	3	4	3	2	2	2	2	2	4	2	2	1	4	2	2	2	4	2	1	2
2	1	4.25	2.42857142857143	3.42857142857143	4.57142857142857	3.77777777777778	2.71428571428571	4.21428571428571	4.8	2	1	4	1	1	2	3		3	0	28	4	1	4	2		5	5	5	4	3	2	4	1	1	1	5		2	4	5	5	4	5	4	2	5	5	4	5
2	1	3	1.42857142857143	3.14285714285714	4.28571428571429	3.8	3.25	3.07142857142857	4.06666666666667	2	1	3	1	1	2	2		2	0	28	3	1	5	4	4	5	5	4	2	3	3	3	3	2	2	4	3	4	4	4	4	2	4	2	2	5	1	4	3
2	1	3.25	2.28571428571429	2.71428571428571	3.85714285714286	2.8	2.5	3.5	3.46666666666667											28	2	2	4	4	2	4	5	3	1	2	1	2	1	3	2	3	2	4	3	2	5	5	4	3	2	5	5	3	3
2	1	3.75	2.42857142857143	3.28571428571429	4.42857142857143	3.4	3.125	3.71428571428571	3.66666666666667	2	1	5	1	1	2	4		4	0	28	4	4	4	4	4	4	5	2	2	3	2	4	1	4	5	4	4	5	1	1	3	5	5	1	1	5	5	4	5
2	1	4	2	2.14285714285714	4	3.22222222222222	1.85714285714286	3.64285714285714	3.53846153846154	1	1	1	1	2	2			0	0	29	4	3		4	1	4	5	1	2	2	5	5		2	1	2	1	3	1	3	5	4	2	5	3	5	5	3	1
2	1	3.5	2.42857142857143	2.14285714285714	3.85714285714286	3.22222222222222	2.75	3.71428571428571	3.73333333333333											29	3	3		4	1	5	5	4	1	2	4	3	3	2	3	2	2	2	4	4	3	3	4	4	3	4	4	4	4
2	1	3.75	2.14285714285714	3.71428571428571	4.71428571428571	3.55555555555556	3.57142857142857	3.5	3.33333333333333	2	1	3	1	1	2	2		2	0	29	3	2	4	4		5	5	4	2	2	2	4	4		4	2	3	4	4	4	4	5	5	2	2	5	2	3	4
2	1	3.25	2	3	3	3.1	2.75	4.07142857142857	4.53333333333333	2	1	3	1	1	2	2		2	0	29	2	3	4	5	2	5	5	2	2	2	2	2	3	3	4	1	3	4	3	1	2	5	5	1	1	5	5	5	5
2	1	3	3.42857142857143	3.28571428571429	4	2.1	2.625	3.28571428571429	3.86666666666667	1	2	1	4	2	1		3	0	3	30	2	4	3	3	1	3	2	1	3	1	1	3	1	3	3	3	3	3	3	2	2	3	5	3	2	4	2	3	3
2	1	3	2.42857142857143	3.42857142857143	4.42857142857143	2.8	2.625	2.28571428571429	2.8	1	1	1	1	2	2			0	0	30	3	2	4	4	5	2	4	4	1	1	1	2	3	3	3	1	2	4	3	2	1	1	5	1	1	3	1	2	2
2	1	3.75	2.28571428571429	3.57142857142857	4	3.5	2.75	3.35714285714286	4	2	1	3	1	1	2	2		2	0	30	4	3	5	4	2	4	4	4	2	2	4	4	2	4	2	2	2	4	2	4	4	5	2	2	2	3	2	5	3
2	1	2	1.8		4	2.7	1.875	2.83333333333333	4	1	1	1	1	2	2			0	0	30	2	3	3	3	3	3	3	3	2	2	2	3	2	1	2	2	2	2	2	2	5	4	1		2		4	4	1
2	1	3.5	3.14285714285714	2.28571428571429	3.71428571428571	3.77777777777778	2.75	4.21428571428571	4.33333333333333	1	1	1	1	2	2			0	0	31	2	2	4	2	4	5	5	4	4		2	4	1	1	3	4	1	4	4	4	5	3	4	4	3	5	4	5	4
2	1	2.5	2.71428571428571	3.57142857142857	4	2.7	1.375	2.53846153846154	4.2	2	1	3	1	1	2	2		2	0	31	2	2	4	4	4	4	4	3	1	1	1	1	4	1	1	1	1	1	1	1	1	4	5	1	1	4	1	1	1
2	1	4.5	1.28571428571429	4.71428571428571	5	4.8	4.25	4.64285714285714	4.8	2	1	4	1	1	2	3		3	0	31	4	1	5	5	5	3	5	5	5	5	5	5	3	3	5	5	5	5	5	3	5	5	5	5	2	5	5	5	5
2	1	3.75	3.42857142857143	3.85714285714286	3.85714285714286	3.3	3.375	3.42857142857143	3.73333333333333	1	1	1	1	2	2			0	0	31	2	3	4	4	4	4	4	4	2	2	1	4	4	3	4	2	4	4	4	2	4	4	5	2	2	5	4	3	2
2	1	3	2.85714285714286	4.14285714285714	4	3.6	5	3.71428571428571	4.06666666666667	2	1	3	1	1	2	2		2	0	31	2	2	4	4	4	4	4	4	1	5	2	4	5	5	5	5	5	5	5	5	4	4	4	4	2	4	4	4	4
2	1	4	1.42857142857143	3.42857142857143	3.85714285714286	3.1	2.25	3.54545454545455	3.13333333333333	1	1	1	1	2	2			0	0	31	2	4	5	4	4	4	5	2	1	2	2	2	2	2	2	2	2	4	2	2			4	3	2	5	3	3	4
2	1	3	2.28571428571429	3.28571428571429	4	3.3	3.42857142857143	2.85714285714286	2.86666666666667	2	1	3	1	1	2	2		2	0	32	2	2	4	4	4	4	4	4	2	3	2	2		3	4	3	3	4	4	3	2	3	2	2	2	4	2	3	1
2	1	3.25	2.28571428571429	3.57142857142857	4.57142857142857	3.5	3.875	3.35714285714286	3.78571428571429	2	1	4	1	1	2	3		3	0	32	3	2	4	4	4	3	4	3	4	2	3	4	4	3	4	4	4	4	4	4	4	3	4	2	2	5	2	4	2
2	1	3.5	2.42857142857143	3.28571428571429	4.28571428571429	3.5	3.625	3.07142857142857	3.66666666666667	2	1	3	1	1	2	2		2	0	32	2	4	4	3	3	4	5	3	4	2	4	3	4	3	4	4	3	4	4	3	3	3	4	2	2	4	2	4	2
2	1	3.25	2.16666666666667	3	3.57142857142857	3.42857142857143	4	3.42857142857143	3.28571428571429	2	1	3	1	1	2	2		2	0	32	4	2	4	4	2		4	4	2			4			4			4			4	3	4	3	2	4	4	4	3
2	1		4	3.42857142857143	4	3.6	2.5		3.2	1	1	1	1	2	2			0	0	33	2	3	3	2	4	5	4	5	3	5	1	4	2	2	3	3	3	2	3	2
2	1	3.5	1.42857142857143	3.14285714285714	4.28571428571429	2.4	2	2.78571428571429	2.86666666666667	1	1	1	1	2	2			0	0	33	4	3	4	2	1	4	4	3	1	1	2	2	4	2	3	1	1	3	1	1	2	1	4	1	2	5	3	2	1
2	1	5	1	4.28571428571429	5	4.8	5	5	4.86666666666667	2	1	5	1	1	2	4		4	0	33	4	1	5	5	5	5	5	5	5	5	4	4	5	5	5	5	5	5	5	5	5	5	5	5	5	5	5	5	5
2	1	3.25	2.14285714285714	3.71428571428571	4.28571428571429			3.57142857142857	4.73333333333333	2	1	5	1	1	2	4		4	0	33	4	1																			5	5	1	5	1	5	5	5	1
2	1	3	2.85714285714286	2.42857142857143	4	3.3	1.875	2.69230769230769	2.93333333333333	2	1	4	1	1	2	3		3	0	33	4	1	5	2	5	4	4	4	4	1	2	2	1	1	1	4	1	1	5	1		2	5	1	1	5	1	4	3
2	1		1.5	3.66666666666667	4	3.44444444444444	3	3.14285714285714	3.46666666666667	2	2	3	3	1	1	2	2	2	2	33	3	2	4	4		3	4	4	3	3	3	3	3	3	3	3	3	3	3	3	3	2	4	2	3	4	2	3	3
2	1	3.75	2.71428571428571	2.85714285714286	3.85714285714286	3.5	3.25	3.21428571428571	4.13333333333333	2	1	2	1	1	2	1		1	0	34	4	3	5	5	3	3	3	5	2	4	3	2	4	2	3	2	4	5	4	2	2	3	4	1	3	4	2	3	5
2	1	4.5	1.14285714285714	3.57142857142857	4.71428571428571	4.7	4.375	4.35714285714286	4.8	2	1	4	1	1	2	3		3	0	34	4	2	5	4	5	5	5	5	4	4	5	5	4	4	5	4	4	5	5	4	5	4	5	3	3	5	4	5	5
2	1	2.5	2.14285714285714	2.14285714285714	2.85714285714286	2.6	2.625	3.85714285714286	3.4	2	1	3	1	1	2	2		2	0	34	4	2	4	4	1	3	3	2	3	2	2	2	2	2	3	4	3	2	3	2	4	4	3	5	3	4	4	3	5
2	1	2.5	2.85714285714286	2.42857142857143	3.57142857142857	3.3	2	3.35714285714286	3.33333333333333	1	1	1	1	2	2			0	0	34	3	1	4	4	5	2	4	4	2	3	2	3	2	2	2	2	2	2	2	2	4	4	4	4	3	3	4	4	3
2	1	2.5	2.83333333333333	2.5	3	3	2.8	3.5	3.42857142857143	1	1	1	1	2	2			0	0	34		4		3			2	4					4	3	1			3	3		2	3	4		4	4	4	4	3
2	1	2.75	3.71428571428571	2.57142857142857	2.57142857142857			2	3.42857142857143	2	1	3	1	1	2	2		2	0	34	2	3																			1	1	4	1	1	4	1	2	1
2	1	3.5	3.42857142857143	2.42857142857143	4.42857142857143	3.2	2.125	4.07142857142857	3.6	2	1	3	1	1	2	2		2	0	34	1	5	4	4	3	4	4	5	1	2	1	4	2	2	2	3	1	3	1	3	5	5	5	3	2	3	5	3	5
2	1	2.75	2.71428571428571	4	4.71428571428571	3.7	2.625	3.21428571428571	3.93333333333333	1	1	1	1	2	2			0	0	34	2	3	4	5	2	5	5	5	1	2	4	4	4	1	2	2	1	5	4	2	4	2	4	3	2	5	3	4	2
2	1		3	3	3	3				1	1	1	1	2	2			0	0	35	3	4	3	3				3	3	3
2	1	3.75	1.57142857142857	3.85714285714286	5	4.2	4	4.28571428571429	4.8	1	2	1	4	2	1		3	0	3	35	4	3	5	4	2	5	5	5	4	2	5	5	4	5	4	2	4	5	4	4	2	2	5	5	4	5	2	5	5
2	1	4	1.57142857142857	3.42857142857143	3.85714285714286	3.4	2.5	4.07142857142857	4.06666666666667	2	1	3	1	1	2	2		2	0	35	3	3	4	4	4	4	4	4	2	2	2	4	2	2	4	2	2	4	2	2	4	4	3	4	3	5	4	5	5
2	1	3.25	2.14285714285714	2.42857142857143	3.57142857142857	3.3	2.5	4.07142857142857	4.13333333333333	1	1	1	1	2	2			0	0	35	4	3	3	4	3	4	4	3	2	2	4	4	4	2	3	2	2	2	2	3	4	5	5	4	3	5	5	4	3
2	1	3.75	1.28571428571429	3.57142857142857	4.57142857142857	3.5	3.625	4.42857142857143	4.33333333333333	2	1	4	1	1	2	3		3	0	35	3	2	3	3	3	5	5	5	3	2	3	3	3	4	3	4	4	3	4	4	5	3	4	5	4	5	5	5	5
2	1	3.5	3.14285714285714	2.28571428571429	3.28571428571429	3.3	3.125	2.85714285714286	3.86666666666667	1	1	1	1	2	2			0	0	35	2	4	3	4	4	3	2	3	3	4	3	4	2	4	4	3	2	4	3	3	2	3	3	3	1	4	1	3	2
2	1	3	2.57142857142857	3.57142857142857	4	3.5	2	3.28571428571429	3	1	1	1	1	2	2			0	0	35	3	1	4	2	4	4	4	3	3	4	3	4	2	2	2	2	2	2	2	2	4	4	4	2	2	4	4	4	2
2	1		3.5	2.16666666666667	2.14285714285714	2	1	3.35714285714286												36	2		2	2	2	2	2	2	2	2	2	2	1	1	1	1	1	1	1	1	5	2	4	4	5	2	1	2	3
2	1	4.25	1.85714285714286	3	4.57142857142857	3.33333333333333	2.85714285714286	4.5	4.26666666666667	2	1	5	1	1	2	4		4	0	36	4	3				4	4		2	3	4	3		1	3	3	3	3	4	3	4	5	5	4	4	5	5	5	4
2	1	1.25	4.14285714285714	1.85714285714286	2.71428571428571			1.92857142857143	2.8	1	1	1	1	2	2			0	0	36	1	5																			1	2	5	1	1	2	1	1	1
2	1	3	3.5	2.28571428571429	3.57142857142857			3	2.66666666666667	1	1	1	1	2	2			0	0	36	1	5																			4	4	4	3	1	3	3	2	2
2	1	2.75	1.71428571428571	3.28571428571429	4.85714285714286	3	3	3.42857142857143	3.6	1	1	1	1	2	2			0	0	36	4	3	3	3	2	3	4	3	2	3	4	3	3	3	3	3	3	3	3	3	2	4	4	2	2	4	4	4	4
2	1	4.25	3	2.71428571428571	4.71428571428571	4	4.125	4.35714285714286	4.53333333333333	1	2	1	3	2	1		2	0	2	36	3	2	5	5	5	5	5	5	1	3	1	5	5	3	5	3	4	5	5	3	5	5	5	3	3	5	4	4	3
2	1	4.5	1.71428571428571	3.42857142857143	4.28571428571429	3.5	2.375	4.64285714285714	3.86666666666667	2	1	5	1	1	2	4		4	0	37	3	3	4	3	4	4	4	3	2	3	4	4	2	2	2	3	2	2	3	3	5	5	5	5	5	5	5	4	4
2	1	2.33333333333333	2.57142857142857	2.85714285714286	3	3.88888888888889	3.42857142857143	3.64285714285714	4	1	1	1	1	2	2			0	0	37	4	3	5	4	4	4	4	4	2		4	4	4	2	4	4	2	5	3		4	5	5	1	2	5	4	4	3
2	1	3.25	2.57142857142857	2.14285714285714	4	2.8	2.5	2.71428571428571	3.2	2	1	3	1	1	2	2		2	0	37	3	2	4	4	1	4	4	4	1	2	2	2	1	4	4	2	2	2	4	1	1	1	5	2	2	3	2	3	4
2	1	3.5	1.85714285714286	4.14285714285714	4.28571428571429	2.8	2.75	3.64285714285714	4	2	1	4	1	1	2	3		3	0	37	4	3	2	2	2	5	4	2	2	2	4	3	2	4	3	2	2	2	4	3	2	4	4	4	2	4	4	4	4
2	1	3	2.42857142857143	3.71428571428571	4.57142857142857	3.4	2.625	3.14285714285714	3.46666666666667	1	1	1	1	2	2			0	0	38	2	3	5	5	2	4	3	4	2	3	3	3	3	2	3	2	3	3	3	2	3	5	1	3	3	4	2	3	4
2	1	3.25	2.14285714285714	3	4.14285714285714	3	3.25	3.57142857142857	4.33333333333333	2	1	5	1	1	2	4		4	0	38	4	1	4	5	2	2	4	5	2	2	2	2	4	2	4	4	4	4	2	2	1	4	5	2	3	5	5	5	1
2	1	2	2.33333333333333	4.28571428571429	4.14285714285714	3.5	3	3.42857142857143	2.66666666666667	2	2	3	3	1	1	2	2	2	2	38	2	3	5	4	3	3	5	3	3	3	3	3	3	3	3	3	3	3	3	3	4	4	4	3	3	4	4	4	2
2	1	1.5	4.42857142857143	1	1			2.57142857142857	3	1	2	1		2	1			0		38	1	5																			4	5	5	1	1	1	1	1	1
2	1	3.25	2.33333333333333	3.42857142857143	3.85714285714286	3.8	3.75	3.28571428571429	3.93333333333333	1	1	1	1	2	2			0	0	39	4	3	5	5	2	4	5	5	2	3	3	4	3	1	4	4	5	5	5	3	4	3	4	2	2	4	2	4	3
2	1	4	1.71428571428571	2.42857142857143	3.85714285714286	4.1	2.625	4.85714285714286	4.33333333333333	2	1	4	1	1	2	3		3	0	39	2	4	5	4	2	5	5	4	5	1	5	5	2	2	2	4	2	4	2	3	4	5	5	5	5	5	5	5	5
2	1	3.75	1.71428571428571	3.71428571428571	4.57142857142857	2.8	2	4.21428571428571	3.93333333333333	2	1	4	1	1	2	3		3	0	39	4	3	4	4	2	4	4	1	1	2	2	4	2	1	3	1	2	4	2	1	4	4	5	4	3	5	5	4	4
2	1	2.25	4.14285714285714	1.42857142857143	3		1.625	2.42857142857143	3.06666666666667	2	1	2	1	1	2	1		1	0	39	2	4											1	1	1	1	2	3	3	1	1	4	4	1	1	4	1	2	3
2	1	2.5	3.85714285714286	5	5			2.42857142857143	3.2	1	1	1	1	2	2			0	0	39	1	4																			1	5	4	1	1	1	1	4	1
2	1	3.25	1.71428571428571	3.28571428571429	4.57142857142857	3.4	3.5	3.42857142857143	3.86666666666667	2	1	4	1	1	2	3		3	0	39	3	4	3	3	3	4	3	4	3	3	4	4	4	2	4	2	4	4	4	4	3	4	4	4	2	4	3	4	4
2	1	3.75	1.85714285714286	3.42857142857143	4.42857142857143	4.4	3.375	4.42857142857143	4.06666666666667	2	1	5	1	1	2	4		4	0	39	2	2	5	4	5	5	5	5	4	4	4	3	5	2	3	4	2	3	4	4	4	4	5	3	3	5	5	5	4
2	1	3	2.28571428571429	2.71428571428571	3.71428571428571	3.25	2.6	3.61538461538462	4	2	1	3	1	1	2	2		2	0	39	4	3	4	5		2	4	4	2		2	3				2	1	5	1	4	4	3	5	2	1	5	4	4	2
2	1	2.75	1.42857142857143	3.71428571428571	4.71428571428571	1.7	2.75	3.21428571428571	3.86666666666667	2	2	4	2	1	1	3	1	3	1	40	4	3	2	1	3	2	2	1	1	1	2	2	2	3	2	3	3	2	4	3	4	1	5	1	1	5	3	4	4
2	1	3.33333333333333	1.8	2.42857142857143	4	3.5	2.25	2.71428571428571	3.30769230769231	1	1	1	1	2	2			0	0	40	3	2	5	5	5	5	4	4	1	1	2	3	2	1	4	1	2	5	2	1	3	2	4	2	1	4	2	4	1
2	1	4	1	3.28571428571429	3.57142857142857	3.66666666666667	4	4.30769230769231	4.26666666666667											40	4	3				5	5	4	1	2	5		4								5	4	5	5	2	5	5	4	4
2	1	3.25	2.14285714285714	3.71428571428571	3.71428571428571	3.8	3.5	4	4	2	1	4	1	1	2	3		3	0	40	4	1	4	4	4	4	4	3	3	4	4	4	3	3	4	4	3	4	4	3	4	4	4	4	4	4	4	4	4
2	1	2.75	2.28571428571429	2.14285714285714	3.57142857142857	4.3	1.75	3.92857142857143	4	1	1	1	1	2	2			0	0	40	2	2	3	4	5	5	5	4	3	5	5	4	1	1	1	4	1	1	1	4	4	4	4	4	3	5	4	4	3
2	1	3.25	1.42857142857143	2.85714285714286	4.71428571428571	4.7	2.875	4.42857142857143	3.93333333333333	1	1	1	1	2	2			0	0	40	4	3	5	5	5	5	5	5	3	5	4	5	2	1	3	5	1	5	1	5	3	5	5	5	3	5	5	4	3
2	1	3.75	1.85714285714286	2.4	4	3.2	2.71428571428571	3.21428571428571	3.46666666666667	2	1	4	1	1	2	3		3	0	40	4	3	4	4	4	4	4	4	1	2	2	3	1		4	3	1	4	3	3	3	2	5	1	3	5	1	5	2
2	1	3.75	2.28571428571429	3.57142857142857	3.42857142857143	3.3	2.25	2.21428571428571	4	1	1	1	1	2	2			0	0	40	2	3	4	4	4	1	5	4	1	1	4	5	1	4	2	2	2	2	1	4	2	4	2	1	1	4	1	3	1
2	1	2.75	2.42857142857143	2.57142857142857	4	3.8	3.25	3.71428571428571	3.53333333333333	1	2	1	3	2	1		2	0	2	40	2	3	5	2	4	5	5	4	2	4	3	4	2	2	4	3	3	5	4	3	3	4	5	4	2	5	4	5	2
2	1	2.75	3.28571428571429	3.28571428571429	3.42857142857143	3.3	2.5	2.57142857142857	3.2	1	1	1	1	2	2			0	0	40	2	3	5	3	3	3	4	5	2	2	2	4	4	2	2	2	2	3	3	2	2	2	3	1	2	4	2	3	2
2	1	2.25	4	2.14285714285714	2.85714285714286	1.8	1.125	2.07142857142857	1.93333333333333	1	1	1	1	2	2			0	0	40	1	5	2	2	1	4	4	1	1	1	1	1	1	1	1	1	1	2	1	1	1	1	3	1	1	3	1	3	1
2	1	4.5	2.28571428571429	4.71428571428571	4.71428571428571	3.5	2.625	3.71428571428571	3.8	1	1	1	1	2	2			0	0	40	4	1	5	3	5	5	5	2	1	3	1	5	1	5	5	1	1	5	2	1	5	5	5	3	1	5	4	1	3
2	1	2.5	3	2.71428571428571	3.28571428571429	3.2	2.625	3.07142857142857	2.73333333333333	1	1	1	1	2	2			0	0	41	1	3	4	4	2	2	5	4	2	3	2	4	3	2	2	2	2	4	3	3	2	2	4	2	2	4	4	2	2
2	1	3.75	3.14285714285714	2.71428571428571	3.71428571428571	3.2	3.125	3.42857142857143	4.33333333333333	2	1	4	1	1	2	3		3	0	41	1	4	4	3	4	3	4	4	2	3	2	3	1	1	4	4	2	5	5	3	4	3	5	2	2	3	4	4	4
2	1	3	2.28571428571429	2.14285714285714	4.14285714285714	3.1	1.875	3.42857142857143	3.86666666666667	2	2	3	3	1	1	2	2	2	2	41	4	2	4	3	2	2	5	4	2	3	1	5	1	1	2	2	2	1	4	2	2	4	5	1	2	5	2	5	2
2	1	4	1.57142857142857	2.57142857142857	3.85714285714286	3.3	2	3.35714285714286	3.93333333333333	2	1	4	1	1	2	3		3	0	41	4	3	5	3	4	2	3	4	1	2	4	5	2	1	2	3	1	3	3	1	2	3	4	3	2	5	2	5	2
2	1	3	3.14285714285714	3.57142857142857	4.42857142857143	3.6	3.25	4.35714285714286	4.2	1	1	1	1	2	2			0	0	41	2	3	4	5	2	4	5	4	2	2	3	5	2	4	3	3	3	5	3	3	4	4	4	3	4	5	5	5	5
2	1	4.75	2.57142857142857	3.42857142857143	5	4.5	4.625	3.42857142857143	4.46666666666667	2	2	4	3	1	1	3	2	3	2	41	3	1	5	4	5	4	5	5	5	5	2	5	4	4	5	5	5	5	5	4	2	3	5	2	2	5	2	5	4
2	1	3	2.28571428571429	2.28571428571429	3.85714285714286	3.11111111111111	2.875	3	3.2	2	2	2	3	1	1	1	2	1	2	41	3	2	4	3	4	3	4	4	3		1	2	3	3	3	3	3	3	3	2	1	4	4	2	1	5	1	3	4
2	1	3.5	2.57142857142857	3.42857142857143	4.14285714285714	3.4	2.75	3.21428571428571	3.86666666666667	2	2	4	2	1	1	3	1	3	1	41	3	4	4	2	4	4	5	4	3	2	2	4	3	3	3	2	3	2	3	3	3	3	3	2	1	5	2	3	4
2	1	2.75	2.14285714285714	2.85714285714286	3.85714285714286	2.2	2.375	3.5	3.46666666666667	1	2	1	2	2	1		1	0	1	41	4	3	1	3	1	1	1	5	1	1	5	3	1	1	1	4	1	5	5	1	3	5	5	1	1	5	3	3	5
2	1	2.75	4.28571428571429	2.85714285714286	3.71428571428571	3.4	2.75	2.61538461538462	3.6	1	1	1	1	2	2			0	0	42	1	5	4	4	3	3	4	4	3	3	3	3	4	3	2	2	3	3	3	2		2	3	1	1	4	1	4	4
2	1	3.5	2.85714285714286	4	4	4	3.75			1	1	1	1	2	2			0	0	42	2	2	4	4	4	4	4	4	4	4	4	4	4	2	4	4	4	4	4	4
2	1	3.5	1.85714285714286	3.14285714285714	4.28571428571429	4	2.875	3.85714285714286	4.06666666666667	2	1	4	1	1	2	3		3	0	42	4	3	5	5	3	2	5	5	3	3	4	5	4	2	4	2	2	4	3	2	4	4	5	3	2	5	3	4	4
2	1	4.5	1.28571428571429	3	4	3.5	2	3.85714285714286	3.93333333333333	2	1	3	1	1	2	2		2	0	42	4	2	4	3	1	4	4	4	4	3	4	4	1	1	3	1	1	3	5	1	5	2	2	5	5	5	5	3	5
2	1	3.75	1.85714285714286	3.57142857142857	4.14285714285714	3.5	3.125	4.14285714285714	4											42	3	3		3	3	4	4	4		3	3	4	3	3	3	3	3	4	3	3	4	4	4	5	4	5	5	4	4
2	1	3.75	2	2.14285714285714	3.71428571428571			1.64285714285714	3.53333333333333	1	1	1	1	2	2			0	0	42	3	3																			1	1	4	1	1	4	1	1	1
2	1	3.5	3.14285714285714	3.57142857142857	4	3.5	2.625	3	3.86666666666667	2	1	3	1	1	2	2		2	0	42	2	3	5	4	4	2	4	5	2	3	3	3	1	1	2	4	3	5	4	1	2	1	3	2	1	4	1	4	3
2	1	3.25	2.57142857142857	3.71428571428571	4	4	3.125	4.57142857142857	4.26666666666667	1	2	1	3	2	1		2	0	2	42	4	2	4	5	3	5	5	5	3	4	4	2	2	2	3	4	2	4	4	4	5	5	5	5	2	5	5	5	5
2	1	2.25	3.57142857142857	2.85714285714286	3.71428571428571	3.2	2.125	3.07142857142857	3.66666666666667	1	1	1	1	2	2			0	0	42	1	4	4	3	2	4	5	4	1	2	2	5	1	2	2	2	2	2	4	2	4	4	4	3	1	4	1	4	2
2	1	3	2.14285714285714	2.42857142857143	3.57142857142857	3	3	3.64285714285714	3.8	1	1	1	1	2	2			0	0	42	2	3	4	3	3	3	3	3	2	3	3	3	2	2	3	3	4	4	3	3	3	5	5	3	3	5	3	3	5
2	1	2.25	1.85714285714286	2.14285714285714	3.28571428571429	3.2	1	3.35714285714286	2.8	2	1	4	1	1	2	3		3	0	42	3	4	5	5	2	4	4	4	2	2	2	2	1	1	1	1	1	1	1	1	4	2	4	2	3	3	3	2	4
2	1	3.25	3.57142857142857	2.85714285714286	2.85714285714286	2.8	2.875	3.14285714285714	2.93333333333333	1	1	1	1	2	2			0	0	43	1	3	5	4	3	3	4	3	1	1	1	3	3	2	4	3	3	3	2	3	3	2	4	4	3	4	3	2	2
2	1	2.25	3.14285714285714	1.85714285714286	1.71428571428571			2.07142857142857	3.6	1	1	1	1	2	2			0	0	43	1	4																			1	1	2	1	1	5	2	4	2
2	1	3.25	2.57142857142857	3.14285714285714	3.71428571428571	3.6	3.25	3	3.66666666666667	1	1	1	1	2	2			0	0	43	3	3	4	4	3	4	4	4	3	3	4	3	2	4	4	3	3	4	3	3	3	3	3	3	3	3	3	3	3
2	1	4	1.85714285714286	3	4	3.4	2.25	3.71428571428571	3.06666666666667	1	1	1	1	2	2			0	0	43	4	3	4	2	2	4	4	4	2	4	4	4	2	2	2	2	2	4	2	2	4	3	4	4	2	4	4	4	5
2	1	3.75	1	3.71428571428571	4.42857142857143	4.6	3.75	4.78571428571429	4.4	2	2	4	2	1	1	3	1	3	1	43	4	3	4	5	4	5	5	4	4	5	5	5	4	3	4	3	4	5	4	3	5	5	5	5	5	5	5	4	5
2	1	3.5	2.28571428571429	3.42857142857143	3.85714285714286	3.8	3	4.07142857142857	3.93333333333333	1	1	1	1	2	2			0	0	43	3	3	3	5	3	4	5	5	2	3	5	3	1	5	3	2	2	5	4	2	4	4	5	3	3	4	4	4	3
2	1	3	2.28571428571429	2.25	3.6	2.55555555555556	1.75	2.92857142857143	2.8		1		1		2				0	43	2	3	3	2		4	5	3	1	1	2	2	2	1	2	1	2	3	2	1	2	4	4	2	2	4	2	4	2
2	1	3.75	2.14285714285714	3.28571428571429	4.28571428571429	4	3.25	3.71428571428571	4	1	1	1	1	2	2			0	0	43	3	3	5	3	3	5	5	3	4	4	3	5	4	2	2	4	4	3	4	3	3	4	4	3	3	5	4	3	3
2	1	3.75	1.85714285714286	3.71428571428571	4.85714285714286	4.3	3.25	4.28571428571429	4.26666666666667	2	1	4	1	1	2	3		3	0	43	3	2	5	5	5	5	5	4	3	2	5	4	3	2	2	4	4	4	3	4	5	4	4	4	4	5	5	4	4
2	1	2	3.85714285714286	2.71428571428571	3.85714285714286	1.3	1	2.07142857142857	2.73333333333333	1	1	1	1	2	2			0	0	44	1	3	1	1	1	1	1	4	1	1	1	1	1	1	1	1	1	1	1	1	1	1	1	1	1	4	4	2	1
2	1	2.75	2.28571428571429	2.28571428571429	3.14285714285714	3.1	3.125	3.14285714285714	3.06666666666667	2	1	3	1	1	2	2		2	0	44	4	2	4	5	2	4	4	4	1	2	2	3	2	4	4	3	2	4	2	4	4	4	4	2	1	4	2	2	3
2	1	4	1	3.57142857142857	4.85714285714286	4.44444444444444	3.5	4.57142857142857	4.66666666666667	2	1	5	1	1	2	4		4	0	44	4	3	5	5	2	5	5	5	4		4	5	5	1	4	3	2	5	5	3	5	5	5	3	5	5	3	3	5
2	1	3	2.85714285714286	3	3.42857142857143	2.4	3.125	2.5	3.53333333333333	1	1	1	1	2	2			0	0	44	2	2	5	4	1	1	4	4	1	1	1	2	4	2	4	2	2	3	5	3	5	5	1	1	1	5	1	2	1
2	1	3	2	4.14285714285714	4.42857142857143	3.6	2.5	3.21428571428571	3.53333333333333	2	1	3	1	1	2	2		2	0	45	4	5	5	5	3	4	4	3	2	1	4	5	1	1	4	1	3	5	4	1	4	2	4	1	1	5	3	5	4
2	1	4	2	1.85714285714286	3.33333333333333	4.33333333333333	2.375	3.42857142857143	4.66666666666667	1	1	1	1	2	2			0	0	45	4	1	4	5		5	5	5	3	4	5	3	5	1	1	4	1	5	1	1	5	5	5	1	1	5	1	5	2
2	1	3	2.14285714285714	3.85714285714286	4.85714285714286	4.77777777777778	3.125	4.57142857142857	4.06666666666667	2	1	4	1	1	2	3		3	0	45	4	1	5	5	5	4	5	5	5	4		5	1	1	4	5	2	4	4	4	5	4	5	5	3	5	5	4	5
2	1	3.75	2.28571428571429	3.42857142857143	4.28571428571429	2.3	2.625	2.78571428571429	3.46666666666667	1	1	1	1	2	2			0	0	45	2	2	4	4	2	2	2	2	2	2	1	2	2	2	2	4	2	3	2	4	2	2	4	1	2	5	2	4	1
2	1	2.5	3.42857142857143	3	3.14285714285714	2.3	1.83333333333333	1.92857142857143	2.8	2	1		1	1	2				0	45	1	5	4	2	1	2	3	4	1	2	2	2	1	2		1	2		4	1	1	2	4	1	1	3	1	4	2
2	1	3	2.71428571428571	2.42857142857143	4	3.4	3	2.78571428571429	3.26666666666667	1	1	1	1	2	2			0	0	45	2	3	4	4	2	4	4	4	4	2	2	4	4	1	4	4	2	4	1	4	2	2	4	1	2	3	2	2	5
2	1	3.5	2.57142857142857	3		2.75	1.33333333333333	2.8	3.75	1	1	1	1	2	2			0	0	45	2	3	3	4		3	3	4	1		1	3	1	1					2		3		3	3	3	3	2	3
2	1	4.5	1.57142857142857	4.28571428571429	4.85714285714286	3.22222222222222	2.25	3.57142857142857	4.33333333333333	2	1	4	1	1	2	3		3	0	45	4	2	4	1	4	2	4	5	4		1	4	1	4	1	1	1	5	4	1	4	5	4	1	1	5	2	4	5
2	1	2.75	3.71428571428571	2.42857142857143	3.14285714285714	2.8	1.28571428571429	2.21428571428571	3.66666666666667	1	1	1	1	2	2			0	0	45	1	3	5	2	3	2	4	5	1	2	2	2	2	1	2	1	1		1	1	2	3	4	1	1	2	1	4	1
2	1	3.75	1.71428571428571	3.16666666666667	4.28571428571429	3.4	3.375	3.64285714285714	3.77777777777778	2	1	2	1	1	2	1		1	0	46	4	3	4	3	3	4	4	4	3	2	4	3	3	3	4	3	3	5	3	3	4	2	5	3	2	4	4	5	4
2	1	3.25	2	3.71428571428571	4.57142857142857	4.1	3.5	3.78571428571429	3.78571428571429	1	1	1	1	2	2			0	0	46	3	3	5	4	5	3	5	4	4	4	3	4	4	3	4	3	3	4	4	3	3	4	4	4	3	5	4	4	4
2	1	3.25	2.14285714285714	3	4.85714285714286	3.6	3.5	4.85714285714286	3.8	2		4		1		3		3		46	4	3	4	4	3	4	4	3	2	4	4	4	3	3	4	3	3	5	4	3	5	3	5	5	5	5	5	5	5
2	1	2.5	3.71428571428571	2	1.85714285714286	2.6	2.75	1.85714285714286	3.4	1	1	1	1	2	2			0	0	46	1	5	4	3	2	2	3	3	1	2	3	3	3	3	3	3	2	2	4	2	2	2	3	1	1	3	1	2	1
2	1	3.75	1.42857142857143	4	4.85714285714286	4.42857142857143	3.8	4.28571428571429	4.53333333333333	2	1		1	1	2				0	46	4	1		5		5	5	5	4	4	3				4		3	4	4	4	4	4	5	3	3	5	5	5	4
2	1	3.25	3.71428571428571	3.14285714285714	3.28571428571429	2.1	2.125	1.76923076923077	3.92857142857143	1	1	1	1	2	2			0	0	46	1	4	4	3	1	2	3	2	1	1	1	3	1	1	2	5	1	3	2	2	2	1	3	1	1		2	3	1
2	1	3.25	3	2.85714285714286	4	3.3	2	2.57142857142857	2.86666666666667	1	1	1	1	2	2			0	0	46	3	3	2	4	2	4	5	4	3	3	3	3	1	1	2	3	2	2	2	3	3	2	4	2	2	4	4	1	2
2	1	3.25	2.28571428571429	4	5	4.3	1.28571428571429	4.71428571428571	4.66666666666667	2	1		1	1	2				0	46	4	1	5	5	3	5	5	5	3	3	5	4	1	1	2	1	1	2		1	5	5	5	5	4	5	4	5	5
2	1	4	3.28571428571429	2.85714285714286	3.71428571428571	2.8	2.5	3	4.26666666666667	2	1	3	1	1	2	2		2	0	46	3	3	3	4	2	3	3	3	1	3	2	4	2	2	4	2	3	3	2	2	3	2	5	1	3	5	2	4	3
2	1	2.25	3.28571428571429	3	2.71428571428571	2.3	2.125	4.21428571428571	3.73333333333333	1	1	1	1	2	2			0	0	47	1	4	1	4	1	5	1	5	1	1	2	2	2	1	4	2	1	1	4	2	5	5	4	5	2	4	5	3	5
2	1	3.25	2.71428571428571	3.57142857142857	3.71428571428571	3.2	2.5	2.78571428571429	3.53333333333333	2	2	3	3	1	1	2	2	2	2	47	3	3	4	4	4	2	4	4	2	1	4	3	2	2	3	2	2	4	3	2	3	3	3	2	3	3	1	2	5
2	1	4.66666666666667	1.14285714285714	4	4.42857142857143	4.4	3.5	4.57142857142857	4.13333333333333	2	1	5	1	1	2	4		4	0	47	4	3	5	5	4	4	4	5	5	5	3	4	3	4	4	5	4	4	2	2	4	4	5	4	4	5	5	5	5
2	1	3	3.14285714285714	3	3.28571428571429	2.9	2.5	3.07142857142857	2.86666666666667	1	1	1	1	2	2			0	0	47	4	3	4	3	3	3	3	3	2	3	2	3	2	2	4	2	2	4	2	2	4	2	4	2	2	4	4	4	2
2	1	2.75	2.57142857142857	2.42857142857143	3.57142857142857	2.7	2.5	3.35714285714286	4.13333333333333	1	1	1	1	2	2			0	0	47	3	2	4	4	2	1	4	4	2	2	2	2	2	4	2	2	2	2	4	2	5	5	5	1	1	5	2	5	1
2	1	3.25	2.71428571428571	3.42857142857143	3.28571428571429	3	3.375	4	4	2	1	2	1	1	2	1		1	0	47	2	3	3	4	3	3	4	4	2	2	3	2	3	3	4	3	3	4	4	3	4	4	4	4	4	4	4	4	4
2	1	3	2	3.14285714285714	3.85714285714286	2.77777777777778	2.375	3.07142857142857	3.46666666666667	2	1	3	1	1	2	2		2	0	48	3	3	3	4		5	1	2	2	2	2	4	1	2	4	2	2	4	2	2	2	4	4	2	2	4	2	3	2
2	1	2.5	2.71428571428571	2.85714285714286	3.71428571428571	3	3	3		1	1	1	1	2	2			0	0	48	3	2	3	3	3	3	3	3	3	3	3	3	3	3	3	3	3	3	3	3	3	3	3	3	3	3	3	3	3
2	1	5	2.28571428571429	4.42857142857143	4.71428571428571	4.44444444444444	2.85714285714286	4.71428571428571	4.5	2	1	3	1	1	2	2		2	0	48	3	2	5	5	1	5	5	5	4		5	5		1	4	2	2	5	4	2	5	5	5	2	4	5	5	5	5
2	1	2.75	2.28571428571429	2.28571428571429	4	4.6	3.5	3.57142857142857	4.2	1	1	1	1	2	2			0	0	48	2	3	5	5	5	5	5	5	2	5	5	4	4	1	4	4	3	5	4	3	3	5	5	1	2	4	2	4	4
2	1	4.5	1.57142857142857	3.57142857142857	4.57142857142857	3.1	3	3.92857142857143	4	2	1	3	1	1	2	2		2	0	48	3	3	4	4	2	4	4	2	1	3	4	3	4	2	3	3	2	4	4	2	4	4	4	4	3	4	4	4	4
2	1	4	2.57142857142857	3	3.28571428571429	3.33333333333333	3.25	3.71428571428571	3.53333333333333	2	1	3	1	1	2	2		2	0	49	2	4	4	4	4	2	4	4	2		2	4	5	4	4	2	2	4	2	3	4	4	5	2	2	5	4	4	4
2	1	3.5	2.28571428571429	2.71428571428571	4	3.4	2.5	4.42857142857143	3.53333333333333	2	1	4	1	1	2	3		3	0	49	3		1	1	1	5	5	5	2	5	5	4	1	1	2	1	1	5	4	5	5	5	5	4	3	5	5	5	4
2	1	3.25	2.14285714285714	3.28571428571429	4.42857142857143	2.2	2	2.57142857142857	3.13333333333333	2	1	3	1	1	2	2		2	0	49	2	3	5	2	1	2	3	3	1	1	1	3	1	1	1	3	1	4	1	4	2	2	4	1	1	4	1	2	4
2	1	3	3.14285714285714	2.57142857142857	4.85714285714286	1	1	1.85714285714286	3.6	1	2	1		2	1			0		50	3	1	1	1	1	1	1	1	1	1	1	1	1	1	1	1	1	1	1	1	1	1	4	1	1	4	1	1	1
2	1	1.5	4.28571428571429	1	1.28571428571429	1	1	4.21428571428571	4.93333333333333											50	1	1	1	1	1		1	1	1	1	1	1	1		1		1	1	1		3	5	5	2	4	5	5	5	5
2	1	4.25	2.42857142857143	4.57142857142857	4.71428571428571	3.7	3.5	3.28571428571429	3.8	2	2	3	3	1	1	2	2	2	2	50	4	1	5	4	4	2	5	5	1	4	2	5	2	3	4	4	3	4	4	4	4	2	5	1	1	5	4	4	2
2	1	3.75	2	3.28571428571429	4.28571428571429	3.8	3.375	4.53846153846154	4.53333333333333	2	1	4	1	1	2	3		3	0	50	4	3	4	5	1	2	5	4	4	4	5	4	3	2	4	4	3	4	3	4	4	5	5	4	4	4	5		4
2	1	3.5	2.57142857142857	3.28571428571429	4.14285714285714	3.3	2.75	2.92857142857143	3.86666666666667	1	2	1		2	1			0		50	4	1	5	5	2	2	5	4	2	3	2	3	3	2	2	3	3	3	4	2	4	1	5	1	1	5	1	4	2
2	1	3.66666666666667	5	2	2			2.64285714285714	3.2											50	1	5																			2	1	5	1	2	3	2	4	1
2	1	3.25	3.57142857142857	4	4	3.6	2.875	3.64285714285714	3.42857142857143	2	2	3	3	1	1	2	2	2	2	50	2	2	4	4	3	4	4	4	3	3	3	4	3	3	3	3	2	3	3	3	4	3	3	4	4	4	4	4	3
2	1	3.5	3.71428571428571	2.57142857142857	4.28571428571429	3.9	2.125	2.64285714285714	3.13333333333333	1	2	1	3	2	1		2	0	2	51	2	3	4	5	4	4	4	4	4	3	2	5	1	1	5	1	3	1	4	1	4	2	4	1	1	3	4	1	1
2	1	3	2.83333333333333	3	4	3.1	2.875	3.64285714285714	3.8	1	2	1	3	2	1		2	0	2	51	3		4	4	3	3	4	4	2	2	2	3	3	3	3	2	2	4	4	2	3	4	5	2	2	5	3	3	2
2	1	4	1.85714285714286	4	4.28571428571429	3.2	1.125	3.5	3.13333333333333	2	1	3	1	1	2	2		2	0	51	3	3	5	2	4	2	4	3	1	5	4	2	1	1	1	1	1	1	2	1	4	5	4	3	3	3	4	3	3
2	1	4	3	3.85714285714286	4	3.66666666666667		3.92307692307692	3.61538461538462		1		1		2				0	51	3	2				4		4				3									4	5	4	4	3	4	4	4
2	1	3.25	2.71428571428571	2.14285714285714	3.57142857142857	2	1.75	3.21428571428571	2.8	1	2	1	3	2	1		2	0	2	51	3	3	1	1	1	3	4	1	1	3	2	3	1	1	1	1	1	5	3	1	1	3	5	1	1	4	4	4	5
2	1	3.75	1.85714285714286	3.42857142857143	4.28571428571429	4.1	3.875	4	4	2	1	3	1	1	2	2		2	0	51	4	2	5	5	5	2	5	4	3	4	4	4	5	1	4	4	3	5	5	4	3	4	3	4	4	5	4	4	5
2	1	4	2.57142857142857	3.57142857142857	4.42857142857143	3.5	3.5	4.07142857142857	3.66666666666667	2	1	3	1	1	2	2		2	0	51	2	3	5	2	3	4	5	3	2	4	3	4	3	4	3	3	3	4	4	4	5	3	3	4	3	5	5	4	4
2	1	3.5	1.71428571428571	4	4.57142857142857	3.4	2.25	3.21428571428571	3.46666666666667	2	1	4	1	1	2	3		3	0	51	3	3	4	4	2	4	4	4	2	2	4	4	4	2	2	2	2	2	2	2	4	4	2	4	3	4	4	2	4
2	1	2.75	2.71428571428571	2.71428571428571	3.28571428571429	2.5	2.375	2.64285714285714	3.26666666666667	1	1	1	1	2	2			0	0	51	2	3	4	2	3	3	3	3	2	2	1	2	3	3	2	2	2	3	3	1	3	2	2	2	4	4	2	3	3
2	1	3	2.42857142857143	2.85714285714286	4.28571428571429	3.6	2.875	2.64285714285714	3.26666666666667	2	1	3	1	1	2	2		2	0	51	3	3	5	4	3	2	5	4	3	3	3	4	1	2	4	3	3	4	2	4	4	2	4	1	1	4	1	2	2
2	1	3	3.28571428571429	3.14285714285714	3.57142857142857	3.1	2.375	3.35714285714286	3.6	2	2	2	2	1	1	1	1	1	1	51	2	4	4	5	2	3	5	5	2	1	3	1	2	3	2	2	2	2	4	2	4	2	4	1	3	5	2	5	3
2	1	3.25	3.42857142857143	4.14285714285714	4.57142857142857	3.1	2.75	2.71428571428571	3.73333333333333	2	1	4	1	1	2	3		3	0	52	1	1	4	4	2	2	4	4	2	3	3	3	2	2	4	2	2	4	4	2	2	2	4	1	1	4	2	4	3
2	1	4.75	1	4.28571428571429	5	3.88888888888889	2.75	4.78571428571429	4.6	2	1	3	1	1	2	2		2	0	52	4	3		5	3	4	4	5	4	3	3	4	2	2	3	2	4	4	3	2	5	5	5	5	3	5	5	5	5
2	1	3.75	2.14285714285714	3.57142857142857	4.85714285714286	4.3	3	3.64285714285714	4	2	1	3	1	1	2	2		2	0	52	3	3	5	4	3	5	5	5	3	4	4	5	4	2	2	3	3	3	4	3	4	4	4	2	2	4	2	5	4
2	1	2.75	2.71428571428571	3.14285714285714	3.57142857142857	3.7	3.125	3.85714285714286	4.14285714285714	1	1	1	1	2	2			0	0	52	2	3	5	5	2	3	5	3	2	3	4	5	3	2	2	4	3	5	3	3	5	3	5	4	2	5	3	3	5
2	1	3.5	2.42857142857143	3.71428571428571	3.57142857142857	3.3	3.125	3.64285714285714	3.2	2	1	2	1	1	2	1		1	0	52	2	1	4	4	2	4	4	3	3	3	2	4	3	2	4	3	3	4	3	3	4	3	5	3	2	4	4	3	4
2	1	2.5	3.14285714285714	3	3.85714285714286			2.35714285714286	3.2	1	1	1	1	2	2			0	0	52		5																			3	5	3	1	1	4	2	2	1
2	1	4	1.28571428571429	3.85714285714286	4.28571428571429	4.2	3.125	2.85714285714286	3.46666666666667	2	1	4	1	1	2	3		3	0	52	4	1	5	5	3	4	5	5	5	3	5	2	1	1	5	4	5	3	3	3	1	2	5	1	1	5	3	4	4
2	1	3.75	1.57142857142857	2.83333333333333	4.28571428571429	3.9	2.125	4	4.13333333333333	2	1	5	1	1	2	4		4	0	53	3	3	4	4	3	5	5	4	2	3	5	4	2	1	2	2	1	4	3	2	5	3	4	4	3	4	4	4	3
2	1	5	1	3.85714285714286	4.85714285714286	4.71428571428571	4.14285714285714	4.35714285714286	3.86666666666667	2	1	4	1	1	2	3		3	0	53	4	2		5		5	5	4	4		5	5		3	4	5	4	5	5	3	5	5	4	5	3	5	4	4	5
2	1	3.25	2.57142857142857	3.33333333333333	4.28571428571429	2.88888888888889	2.625	3.07142857142857	2.8											53	2	4		4	2	2	2	5	4	2	1	4	1	4	4	1	2	4	4	1	2	3	2	2	2	5	4	5	3
2	1	3.75	2	2.14285714285714	5	3.4	3.125	3.21428571428571	4.53333333333333	1	2	1	2	2	1		1	0	1	53	4	1	5	4	1	5	5	5	1	1	5	2	5	1	4	1	4	5	4	1	1	5	5	1	1	5	1	5	1
2	1	3	2.14285714285714	2.71428571428571	4.28571428571429	3.8	2.75	3.69230769230769	3.66666666666667	2	1	4	1	1	2	3		3	0	53	4	1				5	5	4	2		3		3	1	3	3	3	5	2	2	5	3	5	2	3	4	5		2
2	1	3.75	2.42857142857143	2.42857142857143	4	3.8	2.5	3.5	3.53333333333333	1	1	1	1	2	2			0	0	53	3	2	4	4	4	4	4	4	2	4	4	4	2	2	2	2	2	4	4	2	4	4	4	3	2	4	4	4	3
2	1	3.5	2.28571428571429	3.28571428571429	3.85714285714286	4.55555555555556	3.625	3.92857142857143	4.14285714285714	2	2	4	2	1	1	3	1	3	1	53	3	2	5	4		5	5	4	5	4	4	5	5	3	3	3	4	5	4	2	5	4	5	4	1	5	4	5	4
2	1	3.25	1.85714285714286	3.28571428571429	4.5	3.3	2.625	3.71428571428571	3.46666666666667	1	1	1	1	2	2			0	0	54	3	2	5	4	3	3	4	5	1	1	4	3	2	2	3	3	2	4	2	3	4	4	4	4	4	4	4	2	4
2	1	2.5	3.14285714285714	2.83333333333333	3			2.15384615384615	2.93333333333333	1	1	1	1	2	2			0	0	54	1	5																			1	1	4	1	1	4		1	1
2	1	3	3.14285714285714	3.42857142857143	3.83333333333333	3.3	2.875	2.92857142857143	3.4	2	1		1	1	2				0	54	2	3	4	3	3	4	5	3	3	2	2	4	2	1	4	2	3	5	4	2	2	2	4	2	1	4	2	5	2
2	1	3	3.71428571428571	1.42857142857143	2.71428571428571			1	2.53333333333333	1	2	1	4	2	1		3	0	3	54	1	5																			1	1	1	1	1	1	1	1	1
2	1	2.25	4.14285714285714	2.85714285714286	4.42857142857143	2.9	1.625	2.76923076923077	3.53333333333333	2	2	3	3	1	1	2	2	2	2	54	1	4	5	3	1	3	3	3	1	3	4	3	2	1	2	1	1	2	3	1	3		3	1	2	4	1	5	3
2	1	3	3.71428571428571	2.71428571428571	3.42857142857143	3.3	2.75	2.78571428571429	2.8	1	1	1	1	2	2			0	0	55	1	3	5	4	3	5	1	4	2	3	4	2	2	2	2	4	2	3	5	2	4	1	4	1	1	4	2	4	1
2	1	2.5	2.85714285714286	3.71428571428571	4.14285714285714	3.6	3.625	3.85714285714286	4.73333333333333	1	1	1	1	2	2			0	0	55	3	1	4	5	4	5	5	3	2	3	1	4	5	4	4	2	3	5	4	2	5	5	5	1	1	5	5	5	5
2	1	3.5	2.71428571428571	2.71428571428571	3.85714285714286	3.1	2.625	3.35714285714286	3.4	1	1	1	1	2	2			0	0	55	2	3	4	3	4	2	4	4	2	3	2	3	2	2	2	4	2	3	3	3	5	3	4	2	2	4	4	3	3
2	1	3	2.14285714285714	3	3.85714285714286	2.75	2	2.85714285714286	3.53333333333333	2	1	3	1	1	2	2		2	0	55	2	3		2		3	4	3	1	4	2	3	2	2	2	2	2	2	2	2	2	3	3	1	1	4	3	4	4
2	1	1.5	3.14285714285714	2.28571428571429	2.71428571428571	3.4	2.125	2.71428571428571	3.33333333333333	1	2	1	3	2	1		2	0	2	55	1	5	5	4	2	5	5	4	1	2	3	3	4	1	2	2	1	4	1	2	4	1	5	1	1	5	1	3	1
2	1	3	2.85714285714286	3.57142857142857	4	2.7	2.5	2.64285714285714	3.73333333333333	1	1	1	1	2	2			0	0	56	3	3	4	4	1	2	4	4	1	2	2	3	4	3	1	2	3	3	3	1	2	2	4	2	2	5	1	3	2
2	1	2.75	4.28571428571429	1.42857142857143	3.28571428571429	3.3	1.75	2.84615384615385	2.26666666666667	1	1	1	1	2	2			0	0	56	1	4	5	5	2	4	4	5	1	4	1	2	2	1	2	1	2	2	3	1	2	2	4	1	1	3	3	4
2	1	2	4	2.42857142857143	3			1.78571428571429	1.6	1	1	1	1	2	2			0	0	56	1	4																			1	1	5	1	1	2	1	2	1
2	1	2.5	3.28571428571429	1.71428571428571	2.42857142857143	2.7	1.25	3.21428571428571	3.33333333333333	1	1	1	1	2	2			0	0	56	3	3	2	4	2	2	4	4	1	2	3	3	1	1	1	1	1	3	1	1	3	5	2	3	3	4	3	4	2
2	1	2.75	2.57142857142857	2.28571428571429	2.85714285714286	3.3	1.875	3.64285714285714	2.66666666666667	1	1	1	1	2	2			0	0	57	2	4	4	4	4	4	4	4	2	1	2	4	1	1	2	1	2	4	3	1	2	4	3	4	3	4	3	4	4
2	1	2.25	3.28571428571429	3.14285714285714	3.83333333333333	3	3.28571428571429	2.85714285714286	3.26666666666667											58	2	2	3	4	3	3	3	4	1	3	3		3	4	4	3	3		4	2	2	1	5	2	2	4	2	2	3
2	1	4.5	1.57142857142857	4.28571428571429	4.71428571428571	4.6	4.125	5	4.73333333333333	2	1	4	1	1	2	3		3	0	58	4	1	5	4	5	5	5	4	4	5	4	5	4	2	5	5	4	5	4	4	5	5	5	5	5	5	5	5	5
2	1	3.75	2	3.57142857142857	4.42857142857143	3.8	3.28571428571429	2.5	4.06666666666667	2	2	3	4	1	1	2	3	2	3	58	3	3	5	5	4	4	4	4	3	2	3	4	3	1	3	4		4	5	3	2	3	2	2	2	4	1	3	2
2	1	3.25	2.71428571428571	3.57142857142857	4.14285714285714	3.6	3.75	3.42857142857143	3.4	2	1	3	1	1	2	2		2	0	58	2	3	4	3	3	4	4	4	3	3	4	4	3	4	3	4	4	4	4	4	3	3	4	3	1	4	4	3	3
2	1	1.5	5	1.71428571428571	2			1.57142857142857	1.8	1	1	1	1	2	2			0	0	58	1	5																			1	1	1	1	1	1	5	1	1
2	1	4	1	4.57142857142857	4.57142857142857	4	3.25	4.92857142857143	3.2	2	1	5	1	1	2	4		4	0	58	4	1	5	5	3	4	4	5	4	1	4	5	1	4	5	1	3	5	4	3	5	5	5	5	5	5	5	5	5
2	1	3	1.28571428571429	3.85714285714286	4.71428571428571	4.6	2.5	4.57142857142857	4.2	2	2	4	2	1	1	3	1	3	1	59	4	2	5	5	2	5	5	5	4	5	5	5	2	2	2	2	2	5	3	2	4	5	4	5	4	5	5	4	5
2	1	3.75	2.57142857142857	2.85714285714286	3.57142857142857			3.28571428571429	2.6	1	2	1	3	2	1		2	0	2	59	2	2																			3	3	2	4	4	2	4	4	3
2	1	2.5	3.33333333333333	2.42857142857143	3		2.5	2.84615384615385	3.2	1	2	1		2	1			0		59	4												2	2	2	2	2	4	4	2	4	3		2	2	4	2	2	2
2	1	2.5	1.71428571428571	3.57142857142857	5			1.71428571428571	2.86666666666667	2	1	4	1	1	2	3		3	0	60	3	3																			1	2	2	1	1	2	2	2	1
2	1	2.75	3.28571428571429	3.57142857142857	4.14285714285714	3.5	2.75	3.5	3.73333333333333	1	1	1	1	2	2			0	0	60	2	3	4	3	3	4	4	4	2	4	3	4	2	3	2	3	3	3	3	3	4	2	4	2	2	4	5	5	2
2	1	4.25	1.28571428571429	3.71428571428571	4.71428571428571	3.5	2.5	4	3.86666666666667	2	1	5	1	1	2	4		4	0	60	4	1	5	4	2	4	4	4	4	3	2	3	2	1	2	4	2	3	3	3	3	5	5	3	2	5	4	4	3
2	1	2	3.85714285714286	1.85714285714286	2.28571428571429	3.8	3.125	4.28571428571429	3.73333333333333	1	1	1	1	2	2			0	0	61	1	5	5	4	3	5	1	5	2	5	4	4	4	4	4	2	3	4	2	2	5	5	4	5	4	4	5	4	5
2	1	4.5	1.57142857142857	4.57142857142857	5	3.75	2.75	4.42857142857143	4.53333333333333	2	1	5	1	1	2	4		4	0	61	4	1		4		5	5	4	2	4	3	3	3	1	3	3	3	3	3	3	5	5	5	4	4	5	5	4	4
2	1	1.75	4.16666666666667	2.28571428571429	3.71428571428571			2.14285714285714	2.13333333333333											61	1	3																			1	1	4	1	1	3	1	1	4
2	1	3.25	2.42857142857143	3.57142857142857	4	3.28571428571429	2.85714285714286	4	3.66666666666667	1	1	1	1	2	2			0	0	61	2	3		4		3	4	4	2		3	3	2		3	3	3	2	4	3	4	4	4	4	3	4	4	4	4
2	1	4.25	1.28571428571429	5	5	3.4	3.875	4.14285714285714	4.26666666666667	2	1	5	1	1	2	4		4	0	61	4	2	4	4	2	2	4	5	4	1	4	4	4	2	4	4	5	4	4	4	2	2	4	5	5	5	2	5	5
2	1	3	3	3.57142857142857	4.5	2	1.625	1.57142857142857	3.86666666666667	1	1	1	1	2	2			0	0	62	2	2	4	1	2	3	4	2	1	1	1	1	1	1	1	3	3	1	1	2	1	1	1	1	1	2	1	2	1
2	1	4	1.71428571428571	3.28571428571429	4.83333333333333	2.875	2.375	3.14285714285714	3.75	2	1	4	1	1	2	3		3	0	62	4	1		4		5	4	4	2	1	2	1	1	2	2	4	2	4	1	3	2	3	4	3	2	5	3	3	2
2	1	3.25	2.42857142857143	4	4	3.33333333333333	2.75	3.64285714285714	4.2	1	1	1	1	2	2			0	0	63	2	3		4			4	4	2	2		4	2	2	4	2	2	4	4	2	3	4	2	4	2	5	3	4	5
2	1	3.75	2	3.57142857142857	4	4.2	3.625	3.69230769230769	4	2	1	4	1	1	2	3		3	0	63	3		5	4	4	4	5	4	4	4	4	4	3	3	3	4	4	4	4	4	4	3	4	4	3	4	4	4
2	1	2.75	1.85714285714286	4.28571428571429	5	4.14285714285714	3.25	4.07142857142857	4.53333333333333											63	4	1		4		5	5	5		2	5	3	2	2	5	2	5	5	4	1	5	5	5	3	1	5	3	5	2
2	1	4.25	1.28571428571429	3.42857142857143	4.14285714285714	3.7	3.75	4.07692307692308	4	2	2	4	2	1	1	3	1	3	1	63	4	1	5	4	3	3	4	4	2	4	4	4	4	2	4	4	4	4	4	4	4	4	5		2	4	4	5	4
2	1	2	4.71428571428571	1.57142857142857	3.14285714285714	2	2.5	3.28571428571429	3.73333333333333	1	1	1	1	2	2			0	0	64	1	5	2	3	1	3	3	1	1	2	1	3	3	1	4	2	2	3	3	2	2	4	5	2	2	3	3	3	5
2	1	3.75	3	3.28571428571429	4.42857142857143	2.5	2.375	3.35714285714286	3.46666666666667	1	1	1	1	2	2			0	0	64	2	3	2	4	1	1	4	4	1	3	1	4	4	2	5	1	1	4	1	1	5	5	4	1	4	5	2	1	5
2	1	2.5	4.14285714285714	3	3.85714285714286	3.77777777777778	2.375	2.85714285714286	4.53333333333333	1	1	1	1	2	2			0	0	64	1	5	5	5	3	2	4	5	2	4	4		2	1	2	2	2	4	5	1	5	1	1	1	1	5	1	5	1
2	1	2	3.8	4.42857142857143	4.85714285714286	4.4	1	2.71428571428571	4.73333333333333	2		2		1		1		1		64	1	1	5	4	1	5	5	5	5	5	4	5	1	1	1	1	1	1	1	1	1	1	5	1	1	5	1	5	1
2	1	2.75	3.57142857142857	2.57142857142857	3.71428571428571	3.7	2.25	2.35714285714286	2.77777777777778	1	2	1	3	2	1		2	0	2	65	1	4	4	5	4	5	5	4	2	4	2	2	2	2	2	2	2	4	2	2	2	2	4	2	1	4	4	3	1
2	1	2.75	2.57142857142857	2.57142857142857	2.71428571428571	2.7	3	2.64285714285714	4.33333333333333	2	2	3	3	1	1	2	2	2	2	65	3	4	4	4	2	4	4	2	1	2	2	2	4	2	2	2	4	4	2	4	1	4	4	2	2	4	2	4	1
2	1	3	3.71428571428571	3	3.71428571428571	2.9	1.75	2.61538461538462	3.8											66	1	4	4	4	2	2	4	3	1	3	4	2	1	3	2	1	2	2	2	1	3	2	4	1	1	4	2		3
2	1	2.75	2.85714285714286	2.85714285714286	4	4.11111111111111	3.375	3.57142857142857	3.46666666666667											68	3	3	5	4	2	5	4	5	2		5	5	4	3	4	2	3	4	4	3	4	4	4	3	2	4	4	4	3
2	1	2.25	3	3.57142857142857	4	3.5	3.4	3.25	4.28571428571429	2	2	2	3	1	1	1	2	1	2	69	2	2	4	3		4	4	3	3	3		4	3			3		3	4	4	3	3	4	3	3		3	3	3
2	1	3	2.28571428571429	3.28571428571429	4			3.84615384615385	4.2	2	1	3	1	1	2	2		2	0	72	4	2																			4	4	3	3	4	5		3	4
2	1	4	1	4.14285714285714	4.71428571428571	3.8	2.625	5	4.73333333333333	2	1		1	1	2				0	76	4	1	4	5	4	5	4	5	2	1	4	4	2	1	2	4	2	5	1	4	5	5	5	5	5	5	5	5	5
2	1	3.33333333333333	3.66666666666667	3.28571428571429	4.28571428571429	3.125	3.875	3.53846153846154	3.8	2	1		1	1	2				0	83	1	4			3	4	3	4	2	3	3	3	3	2	5	4	4	5	3	5	2	5	5	2	2	2	5	2	5
1	2	3	2.25			3.33333333333333	4.25	4.14285714285714	3.42857142857143	2	2			1	1					16	3	2	5	5	4	2	2	3	4	3	2		4	4	4	4	5	4	4	5	3	4	5	5	5	4	4	3	5
1	2	3	3.16666666666667	2.33333333333333	2.83333333333333	3.9	4	2.5		2	1	4	1	1	2	3		3	0	16	2	3	5	5	5	5	5	2	2	3	2	5	1	5		4	3	5	5	5	1			3		4	4	3	1
1	2	5		3	4	3.3	3.125	3.64285714285714												16	1		4	2	4	4	4	4	1	3	3	4	3	3	3	3	3	3	4	3	4	3	4	4	4	3	4	4	4
1	2	3	2.85714285714286	3.42857142857143	3.85714285714286	3.1	2.125	3	3.46666666666667	2	1	3	1	1	2	2		2	0	16	3	3	3	3	4	4	4	3	2	3	2	3	2	3	2	2	2	2	2	2	3	3	3	3	3	3	3	3	3
1	2	1.75	2.71428571428571	2.57142857142857	3.42857142857143	3.4	3.25	2.5	3.66666666666667	2	1	4	1	1	2	3		3	0	16	3	3	4	4	4	5	5	4	1	3	2	2	3	1	4	3	3	4	4	4	2	3	5	1	1	5	1	4	1
1	2				4	2.75	2.25													16			2	4	3	2	4	3	1	3			2	2	3	2	2	3	2	2
1	2	3	3.42857142857143	3.71428571428571	3.85714285714286	3.66666666666667	3	2.85714285714286	3.2	1	1	1	1	2	2			0	0	18	2	3	4	4	2	5	5	2	4		2	5	1	2	2	4	2	5	3	5	1	4	4	1	1	5	1	4	1
1	2	3.5	2.57142857142857	2.85714285714286	4.14285714285714	3.5	2.625	3.57142857142857	2.86666666666667	2	1	4	1	1	2	3		3	0	18	2	4	3	5	5	5	5	3	1	5	1	2	2	5	2	1	2	3	4	2	2	2	4	4	2	5	5	5	2
1	2	4	2	2.14285714285714	2.85714285714286	3.6	2.875	3	3.66666666666667	1	1	1	1	2	2			0	0	18	3	3	4	4	4	4	4	4	3	4	2	3	2	2	2	4	4	2	3	4	2	4	4	1	1	5	1	4	1
1	2	2	3.85714285714286	3.14285714285714	4.42857142857143	4.2	3.25	4	4	1	1	1	1	2	2			0	0	18	4	5	5	5	4	5	5	5	2	2	4	5	2	1	4	4	3	4	4	4	4	4	4	4	4	4	4	4	4
1	2		2.5	3.14285714285714	3	3.2	3			2		4		1		3		3		19	2	2	2	2	5	5	5	2	2	2	5	2	3	3	3	3	3	3	3	3
1	2	2.75	3	3.71428571428571	3.71428571428571	3.2	2.625	3.07692307692308	3.6	2	1	4	1	1	2	3		3	0	19	3	4	4	4	4	4	4	2	2	4	2	2	2	2	2	4	2	4	2	3	4	4	4	1	2	4	2	3	2
1	2	1.75	3.85714285714286	2.57142857142857	4.14285714285714	2.6		3.21428571428571	3.8	1	2	1	3	2	1		2	0	2	19	2	2	1	2	5	5	2	1	2	2	5	1									4	2	4	2	2	5	5	2	2
1	2	3.5	2	3.57142857142857	4	3.8	2.875	3.64285714285714	3.26666666666667	2	1	3	1	1	2	2		2	0	19	4	3	5	4	4	4	5	5	2	4	3	2	3	2	2	2	4	4	4	2	3	4	5	2	2	5	4	4	2
1	2	2.66666666666667	3.42857142857143	2.66666666666667	3	3	2.625	2.66666666666667	3.2	1	1	1	1	2	2			0	0	19	3	4	3	5	2	3	2	2	3	4	4	2	1	5	3	3	2	3	2	2	2	4	3	2	2	3		2
1	2	3.5	1.33333333333333	4.28571428571429	4.85714285714286	4	4	2.91666666666667	4	2	2	4	4	1	1	3	3	3	3	19	4	1				1	5	5		5	4		4			4			4			3		1	1	5	1	5	3
1	2	5	1	3.28571428571429	4.42857142857143	5	4.375	4.92857142857143	5	2	1	5	1	1	2	4		4	0	20	4	3	5	5	5	5	5	5	5	5	5	5	5	2	4	5	5	4	5	5	5	5	5	5	5	5	5	5	5
1	2	3	1.57142857142857	3.71428571428571	4.57142857142857			5	5	1	1	1	1	2	2			0	0	20	4	1																			5	5	5	5	5	5	5	5	5
1	2	2.5	3.14285714285714	3.28571428571429	4	2.8	2.625	2.85714285714286	3.4	1	1	1	1	2	2			0	0	20	1	3	4	4	2	3	3	4	1	3	2	2	2	2	3	4	2	3	2	3	1	4	5	1	2	4	2	4	1
1	2		2.5	2.75	3.5	3.11111111111111		3.875		1	1	1	1	2	2			0	0	20	3	3	4		2	4	4	4	2	4	2	2											4	2	4	5		4	4
1	2		1	4.42857142857143	4.85714285714286	4.9	4.25			2	1	4	1	1	2	3		3	0	21	4	1	5	5	5	5	5	5	4	5	5	5	4	3	5	4	5	5	4	4
1	2	3.5	3.42857142857143	1.85714285714286	2.42857142857143	4.2	2.5	1.64285714285714	2.46666666666667	1	1	1	1	2	2			0	0	21	2	3	5	5	5	5	5	5	1	5	1	5	1	2	2	5	2	2	1	5	1	1	2	1	1	5	1	1	1
1	2	2.25	3.42857142857143	2.71428571428571	3.14285714285714	2.3	2.5	2	3.26666666666667	1	1	1	1	2	2			0	0	21	2	3	2	5	1	1	2	4	1	2	4	1	3	2	3	2	4	3	1	2	1	1	1	1	1	4	1	2	1
1	2	2.75	2.85714285714286	2.85714285714286	3.14285714285714	2.7	3.125	3.14285714285714	3.33333333333333		1		1		2				0	21	2	3	4	2	4	3	2	2	3	2	3	2	4	3	3	3	3	3	3	3	3	3	4	2	1	5	3	4	3
1	2	2.5	3.28571428571429	3	3.4	2.4	2.125	2.14285714285714	3	1	1	1	1	2	2			0	0	22	3	2	4	4	2	1	2	4	1	3	1	2	2	2	3	1	2	4	2	1	1	1	4	1	1	4	1	4	1
1	2	3	2	3.71428571428571	3.71428571428571	2.9	3.25	3.42857142857143	3.93333333333333	2	1	3	1	1	2	2		2	0	22	3	1	4	4	4	3	3	3	1	2	2	3	3	2	3	4	3	4	4	3	3	3	4	2	3	4	4	3	4
1	2	3.25	2	2.42857142857143	3.66666666666667	3.5	3.75	2.21428571428571	3	2	1	3	1	1	2	2		2	0	22	2	2	4	4	4	2	4	4	4	4	2	3	4	4	4	4	3	4	3	4	1	2	3	1	1	4	2	3	1
1	2	3.5	1.71428571428571	2.42857142857143	3.71428571428571	3.8	2.5	3.23076923076923	3.92857142857143	1	1	1	1	2	2			0	0	22	4	1	5	3	4	5	4	5	2	3	4	3	1	1	4	3	3	4	1	3	3		5	2	2	4	2	4	2
1	2	3.75	3.14285714285714	4	4	3.4	2.25	4	4	2	1	5	1	1	2	4		4	0	22	3	4	4	2	4	4	4	2	3	4	4	3	2	2	2	2	2	2	4	2	4	4	4	4	4	4	4	4	4
1	2	2.75	2.85714285714286	1.42857142857143	3	3.7	2	3.42857142857143	3.46666666666667	1	1	1	1	2	2			0	0	23	2	2	3	2	5	5	5	5	1	5	5	1	1	1	1	2	2	1	5	3	3	3	3	2	2	5	3	3	2
1	2	3	3			2														23	1	3	1	1	1	4	4	3	1	1	1	3
1	2	3.25	2	3.42857142857143	4.28571428571429	3.66666666666667	3.375	3.78571428571429	4.26666666666667	2	1	5	1	1	2	4		4	0	23	4	3	4	2		2	5	5	4	3	4	4	3	2	2	5	4	4	4	3	3	5	5	2	3	5	4	2	5
1	2	3	2.71428571428571	3.28571428571429	3.42857142857143	3.3	2.5	3.5	3.4	2	1	2	1	1	2	1		1	0	23	2	3	4	4	3	4	4	4	2	3	2	3	4	2	2	2	3	2	3	2	3	4	4	3	3	5	3	4	3
1	2	4	2	3.42857142857143	3.85714285714286	3	3.25	3.14285714285714	4.06666666666667	2	2	2	2	1	1	1	1	1	1	23	3	2	4	2	2	2	4	4	2	3	3	4	2	2	3	4	3	4	4	4	3	3	4	2	2	5	2	4	2
1	2	4	2	3.71428571428571	4	2.9	2.625	3	3.8	1	1	1	1	2	2			0	0	23	3	2	3	3	4	2	4	4	2	3	2	2	3	3	2	2	3	2	4	2	2	4	4	2	2	4	2	4	2
1	2	3.75	2.71428571428571	2.71428571428571	3.57142857142857	3.625	3.125	3	3.6	2	1	3	1	1	2	2		2	0	23	3	2		2		5	5	2	2	4	4	5	5	2	2	4	2	2	4	4	4	4	5	2	2	4	2	4	2
1	2		2.5			3.125		1.5												23	2	3	4		4	2	4	3	2		2	4									1	1		1	1	4	1		1
1	2	2.75	2.28571428571429	4.14285714285714	4.71428571428571	3.3	2.625	3.42857142857143	3.86666666666667	2	1	3	1	1	2	2		2	0	24	3	2	4	4	4	3	4	4	4	1	2	3	2	3	3	1	2	5	1	4	2	5	4	3	2	5	3	4	3
1	2	4	1.71428571428571	3.57142857142857	4.28571428571429	3.7	3.125	3.64285714285714	4.06666666666667	2	1	3	1	1	2	2		2	0	24	4	3	5	3	4	5	4	3	2	4	4	3	2	3	3	4	4	3	2	4	3	4	5	1	2	5	3	5	3
1	2	2.25	3	3.42857142857143	3.71428571428571	2.5	1	2.85714285714286	3	1	1	1	1	2	2			0	0	24	1	3	3	3	3	3	3	2	1	3	3	1	1	1	1	1	1	1	1	1	1	3	4	2	2	4	3	4	1
1	2	4.25	2.42857142857143	3.42857142857143	3.85714285714286	3.6	3.125	4.09090909090909	3.73333333333333	2	1	5	1	1	2	4		4	0	24	4	2	4	3	4	4	3	4	3	4	2	5	2	2	3	4	3	4	3	4	5	4			3	5	3	5	4
1	2	3.75	1.57142857142857	3.71428571428571	4.71428571428571	3.8	3.875	3.71428571428571	3.93333333333333	2	1	3	1	1	2	2		2	0	24	4	1	5	5	4	4	4	5	3	3	2	3	4	4	4	3	4	4	4	4	3	3	5	3	3	5	3	3	3
1	2	4	1.71428571428571	4.14285714285714	4.85714285714286	4	4.125	3.78571428571429	4.46666666666667	2	1	4	1	1	2	3		3	0	24	4	2	5	4	4	4	4	4	3	4	4	4	4	3	3	5	4	4	5	5	3	5	4	2	3	5	4	4	4
1	2	3	2.42857142857143	3.71428571428571	3.71428571428571	2.9	2	3.14285714285714	3.6	2	1	4	1	1	2	3		3	0	24	2	3	2	3	3	4	4	4	2	2	1	4	1	2	1	1	3	4	2	2	3	4	3	2	2	4	3	3	3
1	2	4.25	2.57142857142857	3.57142857142857	4.42857142857143	3.4	3	3.78571428571429	4	2	1	3	1	1	2	2		2	0	24	4	1	3	3	3	5	4	4	3	3	2	4	3	2	4	2	4	3	4	2	4	4	5	3	3	5	4	3	4
1	2	3	2.57142857142857	4	4.28571428571429	2.7	3.25	3.14285714285714	3.2	2	1	4	1	1	2	3		3	0	24	2	2	4	2	4	5	4	4	1	1	1	1	2	2	2	3	4	5	4	4	3	3	3	3	3	4	3	3	3
1	2	3.25	1.85714285714286	3	3.14285714285714	2.2	2.75	2.64285714285714	3.93333333333333	2	2	3	3	1	1	2	2	2	2	24	4	3	4	2	1	1	2	3	2	3	1	3	3	3	3	1	4	4	3	1	3	1	5	1	1	5	1	3	1
1	2	3.75	2.71428571428571	2.28571428571429	3.71428571428571	3.5	3	2.85714285714286	3.66666666666667	2	1	4	1	1	2	3		3	0	24	2	4	3	3	3	5	5	3	2	3	4	4	3	3	3	3	3	3	3	3	2	3	4	2	2	4	2	2	2
1	2	1.5	3.57142857142857	2	2.57142857142857	3.1	2.375	3.21428571428571	3.93333333333333	2	1	3	1	1	2	2		2	0	24	1	5	4	4	3	3	5	4	2	2	2	2	2	2	3	2	2	2	4	2	4	4	4	1	2	5	4	4	2
1	2	3.5	3.14285714285714	3.28571428571429	3.28571428571429	4	4	4	4.4	2	1	3	1	1	2	2		2	0	25	1		4	4	4	4	4	4	4	4	4	4	4	4	4	4	4	4	4	4	4	4	4	4	4		4	4	4
1	2	2.75	3	3	3	3.5	3	3	3	1	1	1	1	2	2			0	0	25	1	2	4	3	4	4	4	4	3	3	3	3	3	3	3	3	3	3	3	3	3	3	3	3	3	3	3	3	3
1	2	3.5	1.85714285714286	2.71428571428571	3.71428571428571	3.8	3.14285714285714	4	3.53333333333333	2	1	3	1	1	2	2		2	0	25	4	2	5	4	4	4	5	3	3	2	5	3	3		3	3	3	4	2	4	2	4	4	5	4	5	4	4	4
1	2	2.75	2.71428571428571	2.57142857142857	3.85714285714286	3.3	2.5	2.78571428571429	3.8	1	1	1	1	2	2			0	0	25	3	2	4	2	4	4	4	4	2	3	2	4	2	2	2	2	2	4	4	2	2	5	5	1	1	5	2	2	3
1	2	3.75	1.14285714285714	3.57142857142857	4.85714285714286	3.3	3.25	3.85714285714286	3.53333333333333	2	1	4	1	1	2	3		3	0	25	4	3	4	4	3	5	5	4	2	2	2	2	2	3	4	2	4	4	5	2	5	5	5	4	2	5	2	2	1
1	2	4	1.71428571428571	2.8	3.85714285714286	4.14285714285714	3.5	3.71428571428571	3.66666666666667	2	1	4	1	1	2	3		3	0	25	4	1		2		5	5		4	4	5	4		2		4		4		4	5	3	4	4	3	5	4	3	4
1	2	4	2.85714285714286	1.71428571428571	3.28571428571429	2.1	1	2.42857142857143	3	2	1	3	1	1	2	2		2	0	25	2	2	4	1	5	1	1	5	1	1	1	1	1	1	1	1	1	1	1	1	1	5	5	1	1	5	1	1	1
1	2	4	2.57142857142857	3	4.42857142857143	3.5	2.375	3.64285714285714	3.73333333333333	2		3		1		2		2		26	3	3	5	5	3	3	4	4	2	1	3	5	1	3	2	3	1	4	1	4	5	4	5	3	3	4	3	3	3
1	2	3.75	1.16666666666667	2.57142857142857	4.42857142857143		3.25	4.21428571428571	3.86666666666667	2	1	4	1	1	2	3		3	0	26	4	5											1	2	3	4	3	5	4	4	5	5	3	5	3	5	5	4	5
1	2	4.25	2	3.28571428571429	4.28571428571429	4.4	3.75	3.78571428571429	2.93333333333333	2	2	3	2	1	1	2	1	2	1	26	3	3	5	5	3	5	5	4	3	4	5	5	3	3	4	4	3	4	5	4	4	4	4	3	3	4	4	4	3
1	2	3.5	1.85714285714286	3	4.28571428571429	3.6	3.375	3.64285714285714	3.6	1	1	1	1	2	2			0	0	26	4	2	5	1	3	2	5	5	2	3	5	5	3	3	2	5	3	3	4	4	2	4	5	3	2	5	3	4	4
1	2	2.5	3	3.66666666666667	3	3.9	3.875	3.85714285714286	3.66666666666667	1	1	1	1	2	2			0	0	27	2	3	4	4	4	5	4	3	3	4	4	4	4	4	4	3	4	4	4	4	4	4	4	3	4	3	5	4	3
1	2	2.75	2.85714285714286	4.14285714285714	5	2.4	3.5			1	1	1	1	2	2			0	0	27	1	3	1	4	1	5	5	1	1	1	1	4	5	1	5	1	5	5	5	1
1	2	3.5	2	3.71428571428571	4	3.8	3.25	3.78571428571429	3.86666666666667	2	1	3	1	1	2	2		2	0	27	4	3	5	4	4	5	5	2	2	2	5	4	2	4	3	3	2	4	4	4	4	5	4	3	3	5	4	3	4
1	2	4	1.28571428571429	2.71428571428571	4.85714285714286	3.8	2.625	3	3.6	1	2	1	3	2	1		2	0	2	27	4	1	5	2	4	5	5	4	2	2	4	5	2	2	4	3	2	4	2	2	1	5	5	1	1	5	4	4	1
1	2	3.5	1.85714285714286	3.28571428571429	3.85714285714286	4.1	3.125	4.07142857142857	4.06666666666667	2	1	4	1	1	2	3		3	0	27	4	2	5	3	4	4	4	4	3	4	5	5	4	2	2	2	4	5	4	2	5	5	5	1	2	5	5	5	4
1	2	2.25	4	3.28571428571429	2.71428571428571	2.2	1	2.42857142857143	2.66666666666667	1	1	1	1	2	2			0	0	27	1	5	4	4	2	2	4	2	1	1	1	1	1	1	1	1	1	1	1	1	1	4	4	1	1	4	2	3	1
1	2	3.25	2.28571428571429	3	3.57142857142857	4.28571428571429	3	3.63636363636364	3.73333333333333	1	1	1	1	2	2			0	0	27	3	2		4		5	5	4	3		4	5	3	1	3	3		4	4	3	4		4		2	4	4	4	4
1	2	3	2.28571428571429	2.71428571428571	3.57142857142857	2.8	2.25	3.14285714285714	3											27	2	3	3	2	4	4	4	3	1	3	1	3	2	2	2	2	2	2	2	4	3	3	3	2	3	5	4	3	3
1	2	3.25	1.14285714285714	3.42857142857143	4	3.7	3.25	4.42857142857143	3	2	1	4	1	1	2	3		3	0	28	4	2	3	3	3	4	5	3	3	4	4	5	3	3	4	3	3	4	3	3	4	5	4	5	4	5	5	5	4
1	2	3.25	2.85714285714286	3.14285714285714	3.85714285714286	2.8	1.625	3	3.73333333333333	2		3		1		2		2		28	2	2	3	2	3	2	4	3	1	3	3	4	1	2	2	1	1	3	2	1	3	4	4	1	1	4	3	4	1
1	2	3	2.33333333333333	3.14285714285714	2.66666666666667	2.5	3.85714285714286	3.33333333333333	3.30769230769231	2	1	3	1	1	2	2		2	0	28	3	5	2	2	2	4	4	2	2	1	3	3	4	3	4		4	3	4	5	3	3	5	4	4	3		2
1	2		3	3.14285714285714	3	4.44444444444444	4.5													28	3	3	5	5	4	5	5	5	3		3	5	5			4		5		4
1	2	2	1.42857142857143	4.14285714285714	5	3.88888888888889	3	3.14285714285714	3.6	2	1	5	1	1	2	4		4	0	28	4	3		5	4	4	4	5	2	1	5	5	2	5	2	4	1	5	1	4	5	3	1	2	2	5	3	2	3
1	2	4	1.75	2.83333333333333	4.57142857142857	3.66666666666667	3	3.42857142857143	3.93333333333333											28	4	2	5	5	2	4	3	5		3	4	2	2	3	4	2	3	5	3	2	2	4	5	2	2	5	2	3	3
1	2	3	3	3	3			1	1	1	1	1	1	2	2			0	0	29	1	5																			1	1	1	1	1	1	1	1	1
1	2	3	2.42857142857143	3.42857142857143	4	3.125	3.25	3.57142857142857	3.5	2		3		1		2		2		29	2	3		3		4	4	4	3	2	2	3	3	3	4	4	3	3	3	3	3	4	5	3	3	5	3	3	2
1	2	3.5	1.71428571428571	3.28571428571429	3.85714285714286	3.4	3	3.07142857142857	3.66666666666667	2	1	3	1	1	2	2		2	0	29	3	3	4	4	4	4	4	4	2	4	2	2	2	4	2	4	2	4	4	2	2	3	4	2	2	4	4	4	2
1	2	4.25	2.42857142857143	2.42857142857143	4.14285714285714	3	2.375	3.35714285714286	4.06666666666667	2	1	3	1	1	2	2		2	0	29	4	2	3	4	4	4	5	4	1	1	1		2	2	2	4	1	4	2	2	1	1	5	2	1	5	3	5	4
1	2	3.5	2	4	4.25	4	4	3.35714285714286	3.8	2	1	4	1	1	2	3		3	0	29	4	2		4		4	4			4								4	4		4	3	4	3	3	4	3	4	3
1	2	3.5	2.57142857142857	3.71428571428571	4	3.5	3.625	4.14285714285714	4.46666666666667	2	1	3	1	1	2	2		2	0	29	3	2	3	4	5	5	4	5	2	2	1	4	2	2	5	4	4	5	4	3	5	4	5	5	2	5	4	4	4
1	2	3.25	2.66666666666667	3.14285714285714	4	2.9	2.625	2.78571428571429	3.6	2	1	3	1	1	2	2		2	0	29	2		4	3	4	3	3	4	1	2	2	3	2	3	2	3	1	4	4	2	3	2	4	2	2	4	2	4	3
1	2	3.5	1.66666666666667	3.14285714285714	3.85714285714286	4.83333333333333	5	4	5	2	1	3	1	1	2	2		2	0	29	4	3		4		5	5			5	5	5						5			3	5	4	3	3	5	4	5	4
1	2	4.5	1	4	5	4.6	4.5	4.85714285714286	4.73333333333333	2	1	5	1	1	2	4		4	0	30	4	2	4	4	4	5	5	5	4	5	5	5	4	3	5	5	5	5	4	5	5	5	5	5	4	5	5	5	4
1	2	3	3.28571428571429	4	4			3.28571428571429	4	2	1	3	1	1	2	2		2	0	30	2	3																			4	4	2	2	4	4	2	4	4
1	2	3.5	2.16666666666667	3.85714285714286	3.71428571428571	4	3	3.16666666666667		2	1	4	1	1	2	3		3	0	30	3	2	4	4	4	4	4		4	4	4	4	3	3	3	3	3	3	3	3	3	3	4	3	3	4	3	3
1	2	3.66666666666667	2.28571428571429	3	4.14285714285714	4.1	2.875	4.5	4	1	1	1	1	2	2			0	0	30	3	3	5	3	5	5	5	4	2	3	5	4	3	2	3	4	3	3	1	4	4	5	5	5	4	5	5	4	2
1	2	3	3	3.71428571428571	4.28571428571429	3.6	3.625	3.21428571428571	3.46666666666667	2	1	3	1	1	2	2		2	0	30	4	3	4	4	4	3	4	4	3	3	4	3	3	3	4	4	3	4	5	3	2	3	4	3	3	5	3	4	2
1	2	3.75	2.57142857142857	3.57142857142857	4.42857142857143	4.4	3.375	3.42857142857143	3.66666666666667	2	2	3	2	1	1	2	1	2	1	30	2	2	5	5	3	5	5	5	4	5	3	4	3	2	4	3	2	5	4	4	3	3	5	3	1	5	2	4	4
1	2	3.75	2.14285714285714	2.85714285714286	4.28571428571429	4.14285714285714	2.33333333333333	4.35714285714286	3.86666666666667	2	1	4	1	1	2	3		3	0	31	3	2				5	5	4	3	4	4	4		2		3	2				4	3	5	5	3	5	5	5	4
1	2	3.5	2.57142857142857	3.28571428571429	3.85714285714286	3.55555555555556	3.33333333333333	3.07692307692308	4	1	1	1	1	2	2			0	0	31	2	3	4	4	4	4	4	5	1		4	2		2		4	3	3	4	4	1	4	5	1	1	5	3	4	1
1	2	2.25	3.28571428571429	2.71428571428571	3.57142857142857	2.8	2.125	3.21428571428571	3.2	1	1	1	1	2	2			0	0	31	2	4	4	5	4	2	2	5	1	2	1	2	4	2	1	2	2	2	2	2	4	2	5	1	1	4	5	2	2
1	2	3	2.71428571428571	2.57142857142857	4.14285714285714	3	3.25	3.07142857142857	3.6											31	2	2	4	4	4	2	4	4	2	2	2	2	2	2	4	4	2	4	4	4	2	2	5	2	2	5	2	1	2
1	2	3	3	3	3	3	3	3	3	1	1	1	1	2	2			0	0	31		3	3	3	3	3	3	3	3	3	3	3	3	3	3	3	3	3	3	3	3	3	3	3	3	3	3	3	3
1	2	3.25	2.28571428571429	3.71428571428571	4.16666666666667	3.6	3.625	3.38461538461538	3.86666666666667	2	1	3	1	1	2	2		2	0	31	3	2	4	4	4	4	4	5	2	3	3	3	4	3	4	3	3	5	3	4	3	3	3	3		3	5	3	4
1	2	4.25	2.16666666666667	3.14285714285714	4.71428571428571	3.6	3.25	4	4.46666666666667	2	1	5	1	1	2	4		4	0	31	4	3	5	5	2	2	5	5	3	5	2	2	3	1	4	4	1	5	4	4	5	5	5	2	2	5	2	5	4
1	2	3	1.28571428571429	4.28571428571429	5	3.9	3.125	3.92857142857143	3.93333333333333	2	1	4	1	1	2	3		3	0	31	4	3	5	4	4	4	5	4	2	4	4	3	2	2	4	3	2	5	4	3	3	4	5	2	3	5	3	5	3
1	2	4	2	3.71428571428571	4.57142857142857	2.4	3	3.07142857142857	3.6	2	1	4	1	1	2	3		3	0	32	4	2	4	4	2	3	2	3	1	1	1	3	2	4	3	3	1	5	4	2	2	4	4	1	1	5	2	4	4
1	2	3.5	1.85714285714286	3.14285714285714	4.42857142857143	3.66666666666667	3	3.21428571428571	3.6	2	1	4	1	1	2	3		3	0	32	4	3	5	3		4	4	4	1	4	4	4	3	2	2	3	3	4	4	3	2	2	4	2	1	5	4	3	4
1	2	3.75	2.14285714285714	3.28571428571429	4.28571428571429	4.8	3.75	4.07142857142857	4.26666666666667	2	1	4	1	1	2	3		3	0	32	3	1	5	4	5	5	5	5	5	5	5	4	4	2	4	4	4	4	4	4	5	5	4	2	2	5	4	4	4
1	2	4.25	1.85714285714286	3.85714285714286	4.57142857142857	4.11111111111111	3.5	4.07142857142857	4.13333333333333	2	1	4	1	1	2	3		3	0	32	4	2	5	4	5	4	3	4	4	3		5	2	2	4	5	3	5	3	4	4	5	5	4	3	5	4	5	3
1	2	3.5	3.14285714285714	3.85714285714286	4.85714285714286	3.4	2.75	3.5	3.46666666666667	2	1	3	1	1	2	2		2	0	32	2	3	4	5	2	2	4	4	2	5	2	4	1	2	4	1	3	5	4	2	2	2	5	1	1	5	4	4	5
1	2	3.5	3	3.14285714285714	4.28571428571429	3.1	2.875	3.14285714285714	3.86666666666667	1	1	1	1	2	2			0	0	32	2	3	4	4	4	2	2	4	2	3	3	3	3	3	3	2	3	3	3	3	4	4	4	1	2	4	2	4	3
1	2	3	1.85714285714286	2.42857142857143	4.42857142857143	3	2.75	3.07142857142857	4.13333333333333	2	1	5	1	1	2	4		4	0	32	4	5	5	2	4	4	4	2	1	2	4	2	2	2	2	4	2	4	4	2	3	3	4	2	1	5	2	4	1
1	2	3.75	1.71428571428571	3.8	4	4.6	3.375	3.5	3.85714285714286	2	1	5	1	1	2	4		4	0	32	4	3	5	5	5	5	5	5	3	4	4	5	2	3	4	3	3	5	4	3	3	4	4	3	3	4	4	3	3
1	2	3	3.42857142857143	3.14285714285714	3.28571428571429	3.28571428571429	2.5	2.78571428571429	2.86666666666667	1	1	1	1	2	2			0	0	32	1	5		3		5	4	4	1		2	4	2	3	4	1	2	5	2	1	2	2	5	2	2	4	4	2	3
1	2		3	3.66666666666667	3.5	3.625	3.2													33	2	2		4	4	4	4	4	2		4	3		3		3	3	4	3
1	2	3.5	2.28571428571429	4.28571428571429	4.71428571428571	4.6	3.875	4.64285714285714	4.6	2	1	4	1	1	2	3		3	0	33	3	1	5	5	4	5	5	5	2	5	5	5	4	4	4	3	4	5	4	3	5	5	4	5	3	5	5	5	5
1	2	3.75	2	3.85714285714286	4.57142857142857	3.8	3.25	3.78571428571429	3.8	2	1	3	1	1	2	2		2	0	33	3	3	3	5	4	3	4	5	4	3	2	5	3	3	2	5	2	4	3	4	5	4	5	4	3	5	3	4	2
1	2	4.25	1.71428571428571	3.71428571428571	4.14285714285714	3	1.75	2.64285714285714	3	2	1	4	1	1	2	3		3	0	33	3	2	1	1	4	5	5	2	1	2	5	4	1	2	2	1	4	2	1	1	4	4	2	2	1	4	2	4	1
1	2	4.25	1.28571428571429	2.71428571428571	3.66666666666667	4.33333333333333	1.875	3.78571428571429	3.36363636363636											33	4	3				5	5		4	4	5	3	1	1	1	4	2	1	1	4	4	5	3	3	3	5	4	4	4
1	2	3.5	2	3.28571428571429	5	3.6	4	3.57142857142857	3.78571428571429	1	1	1	1	2	2			0	0	33	4	3	4	4	4	4	4	4	3	2	3	4				4		4	4		4	3	4	4	4	5	3	3	3
1	2	3	2.85714285714286	2.14285714285714	2.71428571428571	3.4	2.625	3.57142857142857	3.06666666666667											33	3	3	4	4	4	4	4	4	2	4	2	2	2	4	2	3	2	3	2	3	3	3	4	3	3	5	4	3	4
1	2	4.25	1.14285714285714	3.14285714285714	5	4.4	3.25	4.5	4.46666666666667	2	1	4	1	1	2	3		3	0	33	4	2	5	3	4	5	5	5	4	5	4	4	2	2	4	4	2	4	4	4	3	5	5	4	4	5	5	5	4
1	2	2.5	4.42857142857143	2.85714285714286	3.14285714285714	3.6	3.375	2.35714285714286	2.92307692307692	1	1	1	1	2	2			0	0	34	1	5	3	3	3	4	5	2	3	3	5	5	3	3	3	3	3	4	3	5	4	2	5	1	1	4	1	3	1
1	2	4.25	1.57142857142857	4	4.57142857142857	3.625	3.16666666666667	3.85714285714286	3.8	2	1	5	1	1	2	4		4	0	34	4	3	5	1			4	5	1	5	4	4	1	1	4	5			5	3	3	3	5	3	3	5	4	5	4
1	2	4.25	2	3	4.28571428571429	3.8	3.25	4.35714285714286	3.86666666666667	2	1	3	1	1	2	2		2	0	35	3	2	4	4	4	4	4	4	2	4	4	4	2	2	4	4	4	4	2	4	3	5	5	4	4	5	4	5	4
1	2	3.25	2.42857142857143	3.14285714285714	3.85714285714286	2.9	2.57142857142857	3.07142857142857	3.8											35	4	3	3	3	1	3	3	3	3	4	3	3	3	3	3	3		4	1	1	4	5	5	2	1	4	1	5	1
1	2	4.25	1.28571428571429	3.28571428571429	4.42857142857143	3.75	3.25	3.78571428571429	4.06666666666667	2	1	4	1	1	2	3		3	0	35	3	3	4	4	4	4	4	4	2			4	4	2	4	2	4	4	4	2	4	4	4	2	3	5	4	4	4
1	2	3.5	3.14285714285714	2.71428571428571	3.14285714285714	3.9	3.25	3.14285714285714	3.66666666666667	1	1	1	1	2	2			0	0	35	1	3	4	5	4	5	4	5	2	4	3	3	2	3	3	3	3	5	4	3	4	3	4	2	2	4	2	4	2
1	2	3.5	2.28571428571429	3	3.42857142857143	3.7	3.25	3.57142857142857	3.33333333333333	2	1	3	1	1	2	2		2	0	35	2	3	4	4	4	4	4	4	2	3	4	4	3	3	3	3	3	4	4	3	3	4	4	4	3	4	4	2	4
1	2	3	3.14285714285714	2.71428571428571	3.57142857142857	2.8	2.375	3.5	3.6											35	2	3	4	3	2	2	4	4	2	3	2	2	2	2	3	2	2	4	2	2	4	4	4	4	3	4	4	3	3
1	2	2.75	2.5	3.57142857142857	4	4	3.5	2.92857142857143	4	1	1	1	1	2	2			0	0	35	2	4	5	4	5	3	4	5	3	3	4	4	2	4	3	3	4	5	4	3	3	3	4	1	1	5	4	4	1
1	2	2	3.75	2.85714285714286	3.14285714285714	3.6	2.25	2.85714285714286	3.53333333333333											36	1	5	4	4	4	4	4	4	2	2	4	4	2	4	2	2	2	2	2	2	4	3	4	1	1	4	4	3	3
1	2	4	2	3.5	4.42857142857143	4.66666666666667	2.6	4.42857142857143	4.46666666666667											36	2	3		5		5	5	4	4			5	2		5	2			2	2	5	5	1	5	3	5	5	5	5
1	2	2.5	3.14285714285714	3.6	4	3.5	4.5	3.14285714285714	3.86666666666667	2	1	2	1	1	2	1		1	0	36	2	1	4	4	4	4	4	4	1	4	2	4	4	5	4	4	4	5	5	5	4	3	4	1	1	5	2	5	3
1	2	3	1.71428571428571	2.85714285714286	4.14285714285714	3.44444444444444	3.28571428571429	3.71428571428571	3.66666666666667	2	1	4	1	1	2	3		3	0	36	3	3	4	4	2	3	4	5	2		3	4	3	3	3	3	3	4	4		3	4	4	3	3	5	4	4	4
1	2	4.75	1.28571428571429	4	4.85714285714286	4	2.75	4.28571428571429	4.06666666666667	2	1	5	1	1	2	4		4	0	36	4	3	5	5	3	4	3	5	5	1	4	5	1	2	3	5	1	5	2	3	4	5	5	4	3	5	4	5	4
1	2	4	2.28571428571429	4.85714285714286	4.85714285714286	3.4	1.875	3.46153846153846	3.66666666666667	2	1	5	1	1	2	4		4	0	36	3	1	3	4	4	5	4	4	1	2	4	3	1	3	2	1	1	4	2	1		4	5	3	2	5	4	4	2
1	2	3.25	1.85714285714286	3	3.14285714285714	3	2.14285714285714	3.5	4.13333333333333	2	2	3	3	1	1	2	2	2	2	37	3	2	3	4	3	4	2	3	2	3	1	5	1	1		2	1	5	4	1	1	5	5	1	1	5	4	4	5
1	2	2.5	2.14285714285714	3	3.57142857142857	3.4	2.25	2.35714285714286	3.46666666666667	2	1	4	1	1	2	3		3	0	37	3	2	3	5	1	2	5	5	1	2	5	5	5	1	3	1	1	5	1	1	2	2	4	2	2	5	2	3	2
1	2	3.5	2.57142857142857	2.57142857142857	3	3.1	3.125	3	3.93333333333333	1	1	1	1	2	2			0	0	37	2	3	4	4	3	1	4	2	3	3	3	4	3	2	4	4	3	4	2	3	2	3	4	1	2	5	2	4	2
1	2	2.5	3.85714285714286	1.28571428571429	1	2	1	1.35714285714286	3.4	1	1	1	1	2	2			0	0	37	2	2	4	5	1	1	1	4	1	1	1	1	1	1	1	1	1	1	1	1	1	1	1	1	1	3	1	1	1
1	2	3	2.85714285714286	2.14285714285714	2.42857142857143	2.7	2.125	2.57142857142857	3.53333333333333	1	1	1	1	2	2			0	0	37	2	3	4	3	2	2	5	4	1	2	2	2	1	2	1	2	2	3	4	2	1	4	4	1	1	5	1	4	1
1	2	3	2.42857142857143	3	4	3.9	3.375	4.14285714285714	3.8	2	1	3	1	1	2	2		2	0	37	1	3	4	5	5	4	4	4	2	3	4	4	3	3	3	3	4	4	4	3	4	5	4	3	3	5	4	4	4
1	2	3.75	1.85714285714286	3.28571428571429	4	3.9	3.25	3.64285714285714	3.8	2	1	3	1	1	2	2		2	0	38	4	3	4	3	4	4	4	4	3	4	5	4	3	3	3	3	3	4	4	3	3	3	4	4	3	4	4	4	3
1	2	3.33333333333333	2.14285714285714	4	4	5	4	4.11111111111111	4.14285714285714	1	1	1	1	2	2			0	0	38	3	3		5		5	5	5	5	5		5			4	4		4		4	4	4	4	4	4	5	4
1	2	3	3.42857142857143	3	3	4	2.625	3	3.73333333333333	2	1	3	1	1	2	2		2	0	38	1	5	5	2	4	4	5	5	2	4	4	5	4	1	2	2	2	2	4	4	2	4	3	2	2	4	4	4	2
1	2	3.25	2.14285714285714	2.85714285714286	3.71428571428571	4.3	2.875	4	4.8	1	1	1	1	2	2			0	0	38	2	2	5	5	3	5	5	5	3	3	4	5	2	2	3	3	2	4	4	3	3	4	4	1	5	4	4	4	5
1	2	3.75	2	3.42857142857143	4.14285714285714	2.5	2.625	4.07142857142857	4.07142857142857	2		3		1		2		2		38	4	3	1	1	1	5	5	1	1	4	2	4	1	1	1	3	3	4	5	3	4	4	4	4	3	5	5	3	4
1	2	4.25	2.71428571428571	3.28571428571429	3.71428571428571	3.75	3.125	4.07142857142857	4.4	2	1	3	1	1	2	2		2	0	38	2	2	5		4	5	4	5		2	2	3	2	3	4	3	2	4	4	3	5	4	4	4	3	3	5	4	5
1	2	3	2.28571428571429	1.42857142857143	4.71428571428571	2.7	1.75	1.92857142857143	4.2	2	1	5	1	1	2	4		4	0	39	4	1	1	1	5	2	5	1	1	2	4	5	5	1	1	1	1	1	3	1	5	1	4	1	3	1	1	4	1
1	2	3.25	2.28571428571429	3.42857142857143	4	3	2.57142857142857	3.16666666666667	3.2	1	1	1	1	2	2			0	0	39	2	4	4	4	2	4	4	2	2	2	2	4	2	2	2		2	4	4	2	3	3		2		4	4	4	2
1	2	3.25	2.57142857142857	3.71428571428571	4	3.8	3.5	4	4	2	1	3	1	1	2	2		2	0	39	2	2	4	4	4	4	4	4	4	4	2	4	2	4	4	4	4	4	4	2	4	4	4	4	4	4	4	4	4
1	2	3.5	2.28571428571429	2.71428571428571	3.57142857142857	3	2.375	2.92857142857143	3	1	1	1	1	2	2			0	0	40	3	2	3	4	3	3	4	4	1	2	3	3	3	2	2	2	2	4	2	2	2	4	5	1	1	4	3	3	3
1	2	3	3	3.42857142857143	4	2.8	2.625	3.07142857142857	3.93333333333333	2	2	3	2	1	1	2	1	2	1	40	2	2	4	3	2	3	3	4	1	3	2	3	2	2	3	2	2	4	4	2	3	4	4	2	2	4	2	4	2
1	2	3.5	2	3	4	3.88888888888889	3.57142857142857	3.71428571428571	3.93333333333333	2	1	3	1	1	2	2		2	0	40	4	3	4	4	3	5	2	5	3		4	5	4	2	4	3		4	4	4	3	4	3	4	4	4	4	4	4
1	2	3.25	2.28571428571429	4	4	3.5	3.125	3.5	3.6	2	1		1	1	2				0	40	2	2	3	4	3	5	4	4	2	3	3	4	3	3	3	3	3	4	3	3	4	3	4	3	2	4	5	4	3
1	2	3.75	1.85714285714286	3.71428571428571	4	3.3	2.75	3.64285714285714	3.93333333333333	2	1	5	1	1	2	4		4	0	40	3	3	4	4	2	2	4	4	2	2	5	4	2	2	2	4	2	4	4	2	3	2	5	2	2	5	4	4	4
1	2	1.75	3.71428571428571	1	1			2.07142857142857	2.92307692307692	1	1	1	1	2	2			0	0	40	1	5																			1	2	5	1	1	1	1	3	1
1	2	3	2	3.28571428571429	4.42857142857143	4.33333333333333	3.125	3.64285714285714	3.78571428571429	2	1	3	1	1	2	2		2	0	40	4	3	5	4	4	5	5	5	3	4	4		3	2	2	4	2	5	4	3	2	4	4	3	3	4	5	4	4
1	2	3	2.14285714285714	3.85714285714286	4.14285714285714	3.7	3.625	3.28571428571429	3.8	2	1	3	1	1	2	2		2	0	40	4	1	3	4	3	3	5	4	4	4	3	4	2	3	4	4	4	4	4	4	2	3	4	2	2	4	3	4	4
1	2	2	3.71428571428571	2.66666666666667	2.71428571428571	2.5	1.625	1.85714285714286	3.06666666666667	1	1	1	1	2	2			0	0	40	1	3	3	4	2	1	4	4	1	2	2	2	2	2	2	1	2	2	1	1	1	2	3	1	1	3	1	3	1
1	2	4.25	1.28571428571429	4.42857142857143	5	3.6	3.5	4.57142857142857	4.66666666666667	2	1	5	1	1	2	4		4	0	41	4	3	4	4	2	4	4	4	3	2	4	5	4	3	4	3	3	4	4	3	4	4	4	4	5	5	4	5	5
1	2	3.5	2.14285714285714	2.71428571428571	3.85714285714286	3.2	2.5	3.57142857142857	3.30769230769231	2	1		1	1	2				0	41	3	3	5	5	4	4	3	5	1	1	1	3	4	2	2	3	1	5	1	2	2	5	5	3	2	5	3	4	4
1	2	3.5	3.14285714285714	4	4	4.5	4.125	4.14285714285714	4.26666666666667	1	1	1	1	2	2			0	0	41	2	3	5	5	5	5	5	5	2	4	4	5	4	4	4	4	4	5	4	4	5	4	5	4	1	5	4	4	4
1	2	3.5	1.85714285714286	2.28571428571429	3.28571428571429	2.9	2.375	3.57142857142857	3.6	1	1	1	1	2	2			0	0	41	3	3	4	3	3	2	2	2	2	2	5	4	2	2	4	2	1	4	2	2	3	3	5	2	2	5	2	4	3
1	2	2.66666666666667	4	2.14285714285714	2.71428571428571			4	2.85714285714286	1	1	1	1	2	2			0	0	42	1	3																				4
1	2	3.5	2	3.71428571428571	4.28571428571429	4	3.75	4.5	4.86666666666667	2	1	3	1	1	2	2		2	0	42	3	1	3	4	4	4	5	5	3	4	4	4	4	2	4	4	4	4	4	4	5	4	5	3	3	5	5	5	5
1	2	2.75	3.14285714285714	2.28571428571429	3.16666666666667	2.5	1.875	2.5	3.06666666666667	1	1	1	1	2	2			0	0	42		4	3	1	2	4	3	3	1	3	2	3	2	1	3	1	1	4	2	1	1	1	4	1	2	4	1	3	4
1	2	3	4	3.28571428571429	3.14285714285714	4	3.25	3	3.6	1	1	1	1	2	2			0	0	42	1	4	5	3	4	4	5	4	4	2	4	5	3	3	4	3	3	4	3	3	4	2	5	1	1	4	1	5	4
1	2	3	1.85714285714286	3	4.42857142857143	4.4	3.5	5	5	1	2	1	4	2	1		3	0	3	43	4	3	5	5	5	5	5	5	3	5	3	3	3	3	5	3	3	5	3	3	5	5	5	5	5	5	5		5
1	2	3.33333333333333	2.71428571428571	2.57142857142857	3.85714285714286	3.5	2.5	3	3.5	2	1	3	1	1	2	2		2	0	43	4	2	3	4	4	4	4	4	2	3	5	2	2	2	4	2	2	4	2	2	4	2	5	2	2	3	3	4	2
1	2	3	2.57142857142857	2.57142857142857	2.85714285714286	3.6	2.25	4	3.66666666666667	2	1	3	1	1	2	2		2	0	43	3	4	5	4	2	4	4	4	4	4	2	3	2	2	2	4	2	2	2	2	4	5	4	3	3	5	4	4	3
1	2	1.75	3.28571428571429	2.71428571428571	2.85714285714286	2.7	2.875	2.28571428571429	3											44	1	3	4	3	3	2	4	3	2	2	2	2	2	3	3	2	4	4	3	2	2	3	3	1	2	3	2	3	1
1	2	3.25	2.14285714285714	3.42857142857143	4	3.6	3.125	3	3.6	2	1	5	1	1	2	4		4	0	44	4	1	4	4	4	4	4	4	3	3	2	4	4	3	2	3	3	4	3	3	3	3	4	2	2	5	3	3	2
1	2	4	2.14285714285714	2.71428571428571	4	4.3	3.125	3.78571428571429	4	2	1	4	1	1	2	3		3	0	44	3	3	5	4	2	5	4	4	5	5	5	4	4	2	2	4	2	4	3	4	4	4	4	2	2	5	3	5	4
1	2	4	2.57142857142857	3.28571428571429	4.71428571428571	3.3	2.875	3.42857142857143	3.6	2	1	3	1	1	2	2		2	0	44	3	3	4	3	2	4	5	3	2	2	4	4	2	2	4	3	2	4	2	4	4	4	2	3	3	4	2	4	4
1	2	3.5	2.14285714285714	2.71428571428571	3.57142857142857	3.6	2.625	3.78571428571429	3.42857142857143	2	2	3	3	1	1	2	2	2	2	45	3	3	4	4	4	2	4	4	3	3	4	4	2	2	2	3	3	4	3	2	4	4	4	3	3	5	3	4	4
1	2	2.5	4.57142857142857	3	3.14285714285714	2.2	1.25	2.28571428571429	2.33333333333333	1	1	1	1	2	2			0	0	45	1	5	1	4	2	1	3	4	2	1	2	2	1	1	1	1	1	3	1	1	2	1	2	2	1	2	4	3	3
1	2	4	2.28571428571429	4.14285714285714	4.14285714285714	3.3	4	3.14285714285714	4.26666666666667	2	1	3	1	1	2	2		2	0	45	2	3	4	4	2	3	3	4	2	3	4	4	4	4	4	4	4	4	4	4	4	4	4	2	2	4	2	4	2
1	2	3	2.14285714285714	4	4	3.75	3.625	3.92857142857143	3.73333333333333	1	1	1	1	2	2			0	0	45	2	2		4		4	4	4	3	4	4	3	3	4	4	4	4	3	3	4	5	4	4	4	4	4	4	4	4
1	2	2.75	4	2.28571428571429	3.57142857142857	3.4	2.75	2.35714285714286	3.26666666666667	1	1	1	1	2	2			0	0	45	1	3	1	4	1	5	5	5	1	2	5	5	1	3	2	2	4	2	4	4	1	1	4	1	2	2	2	3	2
1	2	2.75	2.71428571428571	3	4	2.71428571428571	2.125	3.35714285714286	3.86666666666667	2	1	3	1	1	2	2		2	0	45	2	3				3	3	4	2	2	2	3	2	2	2	2	2	2	3	2	2	4	5	2	1	5	3	3	2
1	2	4	2	3.85714285714286	3.14285714285714	4	3.375	4.35714285714286	4.26666666666667	2	1	5	1	1	2	4		4	0	45	4	5	4	5	5	5	5	5	2	4	4	1	5	1	1	2	4	5	5	4	5	4	4	4	4	5	4	4	4
1	2	2.75	3.16666666666667	3.71428571428571	4.14285714285714	3.55555555555556		3.85714285714286	4											45	2	3	4	4	3	3	4	4		3	3	4											4	4	4	4	4		3
1	2	2.66666666666667	3	3	3	3	3	3	3											46	1	3	5	1	3	3		2	4	3	3	3	3	3	3	3	3	3	3	3	3	3	3	3	3	3	3	3	3
1	2	2.75	2.57142857142857			5	1.5	4.42857142857143	4.13333333333333	1	1	1	1	2	2			0	0	46	1	4		5		5					5	5	1	1	3	1	1	3	1	1	5	5	5	3	3	5	5	5	3
1	2	4.25	1.28571428571429	3	4.85714285714286	4	3.33333333333333	4.41666666666667	4.81818181818182	2	1	5	1	1	2	4		4	0	46	4	1						4			4	4		2		4			4		5	5	5	3		5	3	4	4
1	2	3.5	3.14285714285714	2.42857142857143	4.14285714285714	4	2.28571428571429	2.35714285714286	3	2	1	3	1	1	2	2		2	0	46	1	3	4	5		3		5	1	4	5	5	1		2	3	1	5	1	3	2	2	4	1	1	4	2	3	1
1	2	2.75	3.2	3.85714285714286	5	3	1.375	3.5	3.6		1		1		2				0	46	3	3	1	5	1	5	5	5	1	1	4	2	1	1	1	1	1	4	1	1	5	3	5	3	1	5	3	3	3
1	2	2.75	2.85714285714286	2	2.57142857142857	2.9	3	2.83333333333333	3.73333333333333	1		1		2				0		46	2	4	3	4	2	3	3	4	3	2	3	2	3	3	3	3	2	4	3	3	3		3	2	1	4	4		2
1	2	3.25	1.71428571428571	3	4.71428571428571	3.875	2.5	3.21428571428571	4.2	2	1	4	1	1	2	3		3	0	46	3	3		4		5	4	5	2	5	2	4	2	2	2	2	2	4	3	3	2	4	3	2	1	4	4	3	4
1	2	2.75	3.85714285714286	2.42857142857143	4			2.71428571428571	3.6	1	1	1	1	2	2			0	0	46	1	4																			2	3	3	2	2	3	2	2	2
1	2	3	3.28571428571429	3	3.71428571428571	3.9	4.125	3.64285714285714	4.06666666666667	1	1	1	1	2	2			0	0	46	1	4	5	5	3	5	5	5	1	1	5	4	5	3	5	5	3	5	3	4	4	5	4	3	2	5	3	3	2
1	2	4	1.71428571428571	3.71428571428571	4.28571428571429	4.1	3.625	3.92857142857143	4.46666666666667	2	1	3	1	1	2	2		2	0	46	4	1	4	5	2	4	4	5	3	5	5	4	3	3	4	4	3	4	4	4	4	4	4	3	3	5	4	4	4
1	2	3.5	2.85714285714286	3.42857142857143	4.28571428571429	3.4	3	3.5	3.8	2	1	2	1	1	2	1		1	0	47	2	4	3	3	3	3	4	4	3	5	2	4	2	2	2	2	4	4	5	3	2	3	4	2	3	4	4	5	4
1	2	4	1.28571428571429	3.42857142857143	4.71428571428571	3.25	2.125	3.28571428571429	4.4	2	2	4	2	1	1	3	1	3	1	47	3	3		4		4	5	5	1	2	1	4	1	1	1	4	1	1	4	4	5	3	4	1	1	5	4	4	1
1	2	3.5	1.71428571428571	2.71428571428571	4	3.7	3.125	3	3.53333333333333	2	2	3	2	1	1	2	1	2	1	47	3	3	5	5	2	4	3	4	2	3	4	5	2	2	5	2	4	4	4	2	4	3	4	1	1	4	3	4	5
1	2	3.75	3.57142857142857	2.42857142857143	3.14285714285714	3.33333333333333	2.875	3.5	4.06666666666667	2	1	3	1	1	2	2		2	0	47	2	4	4	4	2	2	4	4	2	4		4	2	1	4	3	2	4	4	3	3	4	4	2	2	4	4	3	4
1	2	4.75	1.14285714285714	4.14285714285714	4.71428571428571	4.3	3.125	4.57142857142857	4.8	2	1	4	1	1	2	3		3	0	47	4	3	4	4	5	5	4	4	5	4	3	5	2	1	4	3	4	5	2	4	5	5	5	4	3	5	4	5	4
1	2	4.25	2	3.28571428571429	4.14285714285714	2.85714285714286	2.25	3.21428571428571	3.46666666666667	2	1	5	1	1	2	4		4	0	48	4	3		3		3	3	3	2		3	3	2	1	3	3	3	2	1	3	3	3	3	4	2	4	2	5	4
1	2	3	1.57142857142857	3.42857142857143	5		2.125	4.76923076923077	4.8											48	4	3											2	2	1	4	2	1	1	4	5		4	5	5	5	5	3	5
1	2	2.25	3.85714285714286	4	4.42857142857143	4.4	2.14285714285714	2.64285714285714	3.33333333333333	2	2	3	4	1	1	2	3	2	3	48	1	5		5		4	4	5			4		2	1	1	1		4	5	1	4	3	4	1	1	3	1	3	3
1	2	3.5	2	3	3.85714285714286	4	2.875	4.35714285714286	3.66666666666667	2		4		1		3		3		48	4	1	4	4	3	4	4	4	4	4	5	4	2	3	2	2	3	4	4	3	4	3	4	4	4	5	5	5	5
1	2	2.5	3.4	2.85714285714286	4	3.4	2.4	2.35714285714286	3.86666666666667	1	1	1	1	2	2			0	0	48	2	3	5	4	1	2	4	5	1	2	5	5			2	2	2	4	2		2	2	5	2	1	4	2	2	2
1	2	4	2	3.28571428571429	3.85714285714286	2.9	3	3.23076923076923	3.4											48	4	1	3	3	4	3	3	3	1	2	4	3	3	3	3	3	3	3	3	3		4	3	2	2	4	4	4	2
1	2	2.5	3	2.42857142857143	2.71428571428571	2.7	3	3.28571428571429	3.06666666666667	1	1	1	1	2	2			0	0	48	3	3	5	2	5	1	3	4	1	1	2	3	5	1	4	2	3	5	2	2	4	2	5	3	1	5	2	2	5
1	2	2.25	3.28571428571429	3	3.42857142857143	3.66666666666667	2.75	3.28571428571429	3.8	1	1	1	1	2	2			0	0	48	1	4	4	4	2	4	4	5	4	2		4	4	4	2	1	1	5	4	1	2	2	4	2	3	5	4	5	2
1	2	3.25	1.71428571428571	3.42857142857143	3.85714285714286	4.1	1.875	4.15384615384615	3.53333333333333	2	1	4	1	1	2	3		3	0	49	3	3	5	4	3	4	4	5	4	4	4	4	1	1	3	1	3	4	1	1	5	5	3	3	3	5	3		5
1	2	3.5	2.28571428571429	3.28571428571429	3.71428571428571	3.6	3.25	3	3.46666666666667											49	2	2	5	4	4	1	5	5	3	3	3	3	3	3	4	3	2	4	5	2	3	3	3	3	1	5	3	3	4
1	2	3.25	2.85714285714286	3.14285714285714	3.42857142857143	4.3	3.875	3.28571428571429	3.8	2	2	2	2	1	1	1	1	1	1	49	2	3	5	5	5	5	5	5	3	5	2	3	4	3	4	3	5	5	5	2	3	3	4	2	1	5	3	4	3
1	2	3.75	1.85714285714286	3	3.57142857142857	4.4	3.375	3.14285714285714	3.06666666666667	2	1	3	1	1	2	2		2	0	49	2	3	4	5	5	5	5	5	2	5	4	4	4	3	3	3	4	4	4	2	2	2	4	2	3	5	3	5	3
1	2	2.75	4.42857142857143	1.28571428571429	1.71428571428571	1.6		2.5	3.4	1	1	1	1	2	2			0	0	49	1	5	3	1	1	1	4	1	1	1	2	1									1	1	4	1	1	4	1	4	1
1	2	2.75	1.28571428571429	3.57142857142857	4	4.5	3.25	3.85714285714286	4.53333333333333	2	1	5	1	1	2	4		4	0	49	4	1	5	5	3	5	5	5	2	5	5	5	3	3	3	3	3	5	3	3	5	4	4	4	3	5	4	5	3
1	2	4.25	1.42857142857143	3.57142857142857	4.42857142857143	3.8	2.5	3.64285714285714	3.26666666666667	2	1	4	1	1	2	3		3	0	50	4	1	5	5	5	4	2	4	2	3	5	3	1	1	4	1	3	5	4	1	4	3	5	2	3	5	5	2	3
1	2	3.75	2.42857142857143	3.28571428571429	4	3.8	3.125	4.42857142857143	4.73333333333333	2	1	3	1	1	2	2		2	0	50	3	3	4	4	2	4	4	4	3	4	5	4	2	2	2	4	3	4	4	4	3	5	5	5	4	5	4	4	5
1	2	4.25	1.57142857142857	4.25	4.42857142857143	4.11111111111111	3.4	3	3.6	2		2		1		1		1		50	3	2	4	4	4	4	4	5		4	4	4	4	2	4		3	4			3	4	5	1	2	4	2	3	2
1	2	3	2.57142857142857	3	3.57142857142857	3.9	2.875	3.92857142857143	3.86666666666667	1	1	1	1	2	2			0	0	50	3	3	5	4	4	4	4	5	3	3	3	4	2	2	2	3	3	5	3	3	3	5	4	3	3	5	4	4	4
1	2	2.75	3	2.71428571428571	3.14285714285714	2.4	2	2.35714285714286	3.06666666666667	1	1	1	1	2	2			0	0	51	1	3	4	2	2	2	4	2	2	2	2	2	2	2	2	2	2	2	2	2	2	2	2	3	2	3	2	3	2
1	2	3.5	2.14285714285714	3.28571428571429	4.28571428571429	3.4	3.625	3.71428571428571	4	2	1	3	1	1	2	2		2	0	52	2	3	3	3	4	4	4	4	3	3	3	3	3	3	4	3	4	5	4	3	3	3	5	3	3	4	3	4	3
1	2	3.5	1.85714285714286	3.28571428571429	4.42857142857143	3.3	3	3.78571428571429	4.33333333333333	2	1	4	1	1	2	3		3	0	52	4	3	4	3	4	3	3	4	2	3	3	4	1	3	3	2	4	4	4	3	3	4	4	3	3	4	4	4	4
1	2	2.25	3.71428571428571	2.71428571428571	2.71428571428571	2.4	1.375	2	2.93333333333333	1	1	1	1	2	2			0	0	52	1	3	4	4	1	1	1	4	1	4	1	3	1	1	1	1	1	4	1	1	1	1	5	1	1	4	1	4	1
1	2	3.75	2.71428571428571	4.42857142857143	5	4.1	3	3.92857142857143	4.2	2	1	3	1	1	2	2		2	0	52	2	2	5	5	4	4	4	4	2	4	4	5	2	2	2	2	4	4	4	4	5	3	4	3	2	4	4	4	3
1	2	2	3.57142857142857	1.85714285714286	1.57142857142857	3.2		2.76923076923077	3.93333333333333	1	1	1	1	2	2			0	0	53	1	1	5	3	1	1	4	5	3	1	5	4									5	3	5	1	1	3	1	3
1	2	2.5	3.42857142857143	2.28571428571429	4.14285714285714	3.7	2.25	3.42857142857143	3.93333333333333	2	1	3	1	1	2	2		2	0	53	1	4	5	5	4	2	4	4	2	2	5	4	1	3	4	2	1	4	2	1	5	4	4	2	2	2	4	4	4
1	2	3	2.14285714285714	2.85714285714286	3.71428571428571	3.1	2.875	3.21428571428571	3.93333333333333	2	1	3	1	1	2	2		2	0	53	3	2	4	4	2	2	4	4	2	3	3	3	3	3	3	2	3	3	4	2	3	4	5	3	2	4	2	3	2
1	2	3.25	2.85714285714286	2.71428571428571	4	3.875	3.75	3.35714285714286	4.53333333333333	2	2	3	4	1	1	2	3	2	3	53	3	2	4	4	5	3		5		4	2	4	2	2	5	4	5	4	5	3	1	5	4	1	1	5	3	5	2
1	2	3.5	1.14285714285714	2.42857142857143	4.42857142857143	3.8	3.375	4.5	4.33333333333333	2	1	5	1	1	2	4		4	0	53	4	3	3	4	4	4	3	4	4	3	4	5	2	4	3	4	2	4	4	4	4	5	4	5	4	5	4	5	5
1	2	2.75	2.57142857142857	2.71428571428571	2.71428571428571	3.1	2.375	2.78571428571429	3.33333333333333	1	1	1	1	2	2			0	0	53	3	3	4	3	2	4	4	4	2	2	3	3	2	3	2	2	2	3	3	2	2	4	4	2	2	4	2	2	3
1	2	3	3	2.57142857142857	3.85714285714286	3.8	3.375	3.78571428571429	3.66666666666667	2	1	3	1	1	2	2		2	0	53	2	4	4	4	2	5	4	5	2	4	4	4	4	2	3	3	4	4	4	3	4	5	4	2	2	4	4	5	3
1	2	3.75	2.14285714285714	3.42857142857143	4.14285714285714	3.33333333333333	3	4.28571428571429	4.4	2	1	3	1	1	2	2		2	0	54	2	3	3	3		4	3	4	3	3	4	3		2	3			4			5	3	4	4	4	5	5	4	5
1	2	3.25	3.57142857142857	2.85714285714286	4	4.3	3.125	3.85714285714286	4.33333333333333	1	1	1	1	2	2			0	0	54	2	2	5	5	4	5	4	5	4	3	4	4	4	4	2	3	1	5	3	3	4	4	5	3	1	5	4	5	3
1	2	5	1.14285714285714	4	4.42857142857143	4.6	4.75	4.78571428571429	4.33333333333333	2	1	4	1	1	2	3		3	0	54	4	2	4	5	5	5	5	5	5	3	4	5	4	5	5	5	5	5	5	4	5	5	5	5	5	5	5	3	5
1	2	3	2.14285714285714	3.14285714285714	4.14285714285714	3.8		3.57142857142857	3.6	1	1	1	1	2	2			0	0	54	3	3	4	4	3	4	4	4	3	4	4	4									2	3	3	3	3	5	4	2	4
1	2	4.25	1.14285714285714	4.28571428571429	4.14285714285714	3.4	2.375	4	3.8	2	1	4	1	1	2	3		3	0	54	4	3	5	4	4	3	5	3	2	2	3	3	3	3	2	2	2	2	3	2	3	4	4	4	4	4	4	4	5
1	2	3.25	3.42857142857143	2.71428571428571	3.57142857142857	3.1	2.75	2.14285714285714	3.06666666666667	1	2	1	4	2	1		3	0	3	54	1	4	4	4	2	2	5	4	2	2	2	4	2	2	4	2	2	4	4	2	1	4	4	1	1	2	1	2	1
1	2	3	3.85714285714286	3	3			1	1	1	1	1	1	2	2			0	0	55	2	4																			1	1	1	1	1	1	1	1	1
1	2	3.25	2.71428571428571	3.28571428571429	4.14285714285714	4.1	4	4.07142857142857	4.66666666666667	1	1	1	1	2	2			0	0	55	2	3	4	4	4	5	5	5	2	3	5	4	4	3	3	4	4	5	5	4	4	5	5	4	2	5	4	4	5
1	2	3	3.14285714285714	2.42857142857143	2.57142857142857	2.8	2.625	2.21428571428571	3.8	1	1	1	1	2	2			0	0	55	2	4	4	5	2	2	3	4	2	1	2	3	1	2	3	2	2	4	4	3	1	2	4	1	1	1	1	3	2
1	2	3.25	2.57142857142857	2	3.5	3.33333333333333	3.125	3.64285714285714	4.46666666666667	1	1	1	1	2	2			0	0	55	3	3	5	3		4	4	5	1	2	2	4	4	2	2	2	3	4	4	4	2	4	5	3	3	4	4	4	4
1	2	2.25	3	2	3	3.44444444444444	3	2.78571428571429	3.46666666666667	1		1		2				0		55	2	3	5	5	3	4	4	2	3	3		2	2	1	5	4	1	5	5	1	2	2	4	1	3	4	1	2	2
1	2	3	2.57142857142857	3.57142857142857	3.85714285714286	3.7	3.5	4	4.14285714285714	2	1	2	1	1	2	1		1	0	56	3	3	4	4	4	2	4	4	3	4	4	4	4	3	3	4	3	4	4	3	3	3	5	4	3	5	3	4	4
1	2	2	2.28571428571429	3	3.85714285714286	3.71428571428571	3.25	2.64285714285714	4.2	2	2	3	3	1	1	2	2	2	2	56	3	2	5	5			1	5	1		5	4	5	1	4	4	3	5	3	1	1	4	5	1	1	5	1	3	1
1	2	2.5	3.57142857142857			2.85714285714286		2.07142857142857	3.13333333333333											56	1	4	4			2	4	2		2	2	4									2	3	3	1	1	3	1	3	2
1	2	3.25	2.57142857142857	2.28571428571429	3.71428571428571	2	1	3.21428571428571	3.26666666666667	1	1	1	1	2	2			0	0	56	3	2							2			2	1	1	1	1			1	1	2	2	5	2	1	4	4	3	3
1	2	3.25	3.57142857142857	3.25	3.8	3.22222222222222	3.28571428571429	3	4.33333333333333	2	1	3	1	1	2	2		2	0	56	2	2	4	2	4	1	4	5	3		3	3	3	3	3	4	3	4	3		2	2	5	2	1	2	2	4	3
1	2	3	2.57142857142857	3.42857142857143	3.57142857142857	3.5	2.5	3.85714285714286	4.26666666666667	1	1	1	1	2	2			0	0	56	3	3	4	2	4	4	4	4	2	2	5	4	1	1	2	3	3	4	2	4	3	4	3	2	4	5	4	4	4
1	2	1.25	4.57142857142857	1.57142857142857	3.28571428571429	3.8	2.875	2.21428571428571	3.73333333333333	2	1	4	1	1	2	3		3	0	57	1	5	5	5	5	5	1	5	1	1	5	5	1	1	4	1	5	5	5	1	1	3	1	1	1	4	3	4	1
1	2	3	2.85714285714286	2.71428571428571	4.57142857142857	3.3	2.28571428571429	3.5	4.73333333333333	1	1	1	1	2	2			0	0	57	3	2	5	5	4	1	4	5	1	1	4	3	1		2	2	2	2	5	2	3	1	5	1	3	5	5	4	3
1	2	3.5	1.71428571428571	3.28571428571429	4	3.5	2.5	3.75	4.26666666666667	2	1	5	1	1	2	4		4	0	58	3	2	4	4	3	3	4	4	4	3	2	4	2	2	2	3	2	3	4	2	4	4	4		3	5	3		4
1	2	4.75	1.42857142857143	3.57142857142857	4.85714285714286	4.125	4	4.14285714285714	4.53333333333333	2	1	5	1	1	2	4		4	0	58	4	1	5	5	4	2		5	5		4	3	2	2	4	5	5	5	5	4	4	5	4	2	3	5	4	5	4
1	2	4.5	1.57142857142857	3.57142857142857	4.28571428571429	4.2	3.75	3.57142857142857	3.73333333333333											60	3	2	5	5	4	4	4	5	3	5	3	4	3	3	3	4	4	5	4	4	2	4	4	2	2	5	4	4	4
1	2	3.25	1.85714285714286	4.28571428571429	5	3.33333333333333	2.375	4.92857142857143	4.46666666666667	2	1	4	1	1	2	3		3	0	61	4	1	5	5	4	2	1	5	2	1		5	2	2	2	2	2	5	2	2	5	5	5	5	5	5	5	5	5
1	2	2.75	3.28571428571429	3.71428571428571	4	2.7	2.125	1.64285714285714	2.73333333333333	1	1	1	1	2	2			0	0	62	1	3	4	5	1	1	2	4	1	2	5	2	2	2	2	1	3	4	2	1	1	2	2	1	1	4	1	2	1
1	2	2.5	2.42857142857143	3.71428571428571	4	3.4	3	3.28571428571429	3.53333333333333	2	1	3	1	1	2	2		2	0	62	2	3	4	4	3	2	4	4	3	3	3	4	2	2	2	5	2	4	3	4	4	4	4	3	3	3	3	3	3
1	2	4.5	2.57142857142857	3	4.57142857142857	3.83333333333333	2.5	4.21428571428571	4.2	2	1	3	1	1	2	2		2	0	65	4	1				5	5	4	2		3	4	2	1	2	2	2	4	5	2	5	5	5	4	3	5	4	4	4
1	2	5	1	4.42857142857143	4.85714285714286	3.7	3.5	4.5	4.66666666666667	2	1	5	1	1	2	4		4	0	68	4	1	1	4	1	5	5	5	5	3	3	5	5	2	5	1	4	5	5	1	5	5	5	5	1	5	5	5	5
1	2	3.25	2	3	4	4.2	4	4	4.73333333333333	2	1	3	1	1	2	2		2	0	69	3	3	5	4	4	4	4	4	4	4	5	4		2			4	5	5		4	4	5	4	2	5	4	5	3
1	2	3	3.28571428571429	3.14285714285714	4.28571428571429	3.7	2.625	3.57142857142857	4.13333333333333											70	2	2	4	4	2	5	4	5	2	2	5	4	1	1	2	4	3	4	4	2	4	3	4	2	3	5	4	4	3
1	2	2.75	3.71428571428571	3.71428571428571	4.71428571428571	3.6	2.75	3.28571428571429	4.4	1	1	1	1	2	2			0	0	76	1	4	5	4	2	4	4	4	2	4	5	2	2	2	4	2	3	4	4	1	4	2	4	2	3	4	3	4	2
1	2	2.5	2.85714285714286	2.85714285714286	3.42857142857143	3.1	2.625	2.57142857142857	3.33333333333333	1	1	1	1	2	2			0	0	78	3	3	4	4	4	2	2	3	2	3	3	4	2	2	2	3	2	4	3	3	2	1	4	1	2	4	4	3	2
			3.5	4.14285714285714	4.66666666666667	4.25	4.125			2	1	4	1	1	2	3		3	0		1	3		5		5	5	5	2	5	2	5	2	5	5	4	5	5	5	2
			1	2.14285714285714	3.85714285714286	2.9		2.41666666666667	3.71428571428571	1	2	1	2	2	1		1	0	1		2	2	4	4	4	3	2	5	2	3	1	1									1	3	4	1	1	4		4	1
			3	3.14285714285714	3.42857142857143	3.1	2	2.42857142857143													3	1	4	4	4	1	4	3	1	1	4	5	1	3	2	1	2	2	4	1	3	3	2	1	1	4	1	4	1
			3	2.4	4					1	2	1	2	2	1		1	0	1		3	3
			1.5	3.28571428571429	4.85714285714286	4.7	4.75	3.92307692307692	4.4	2	1	3	1	1	2	2		2	0		4	1	5	4	5	5	5	5	5	5	4	4	5	4	5	4	5	5	5	5	5	4	5	1	2	5	5		2
			1.5	4	4.28571428571429	3.83333333333333	3.71428571428571			2	1	3	1	1	2	2		2	0		3	2	4			4	4	4	4		3		4	2	5	3	4	4	4
			2.5	2.83333333333333	3.28571428571429	3.5	3.14285714285714			2	1	3	1	1	2	2		2	0		3	3	2	5	2	4	5	3	3	3	5	3	3	3	4		3	2	4	3
			3	4.57142857142857	4.57142857142857					1	1	1	1	2	2			0	0		2	3
			1.5	3.28571428571429	3.71428571428571					2	1	4	1	1	2	3		3	0		4	2
			3.5	2.14285714285714	2.14285714285714	3.2	2.57142857142857	2.23076923076923	3.46666666666667	1	1	1	1	2	2			0	0		2	3	5	4	4	2	4	4	1	4	2	2	2	2	2	2	4	4		2	1	4	4	3	1	3	1	3	1
			2.5	2.85714285714286	3.42857142857143	2.7	3.125	2.92857142857143	3	1	1	1	1	2	2			0	0		2	2	4	2	4	2	2	4	1	2	2	4	2	2	3	4	3	3	4	4	4	4	2	1	2	5	2	4	2
			3	5	5					2	1	5	1	1	2	4		4	0		4	1
			1	3.85714285714286	4					1	1	1	1	2	2			0	0		4	3
			1.5	3.71428571428571	4.42857142857143					2	1	4	1	1	2	3		3	0		4	1
			2	3.71428571428571	4.42857142857143	3.4	3.5			2	2	3	3	1	1	2	2	2	2		4	3	4	4	3	3	3	5	3	3	3	3	4	3	3	4	3	4	3	4
			2	2.85714285714286	3.57142857142857	3.2	2.5	2.21428571428571	3.26666666666667	1	2	1	3	2	1		2	0	2		3	2	3	3	5	4	4	3	3	3	1	3	1	2	2	3	3	2	3	4	1	1	2	1	2	5	2	2	2
			2	3.71428571428571	4	3.1	3.375			2	1	3	1	1	2	2		2	0		3	2	4	2	4	1	2	3	3	3	5	4	4	2	4	3	3	5	3	3
			1	1.57142857142857	3.57142857142857	2.9	1.375	3		1	1	1	1	2	2			0	0		4	2	3	5	1	1	5	4	1	1	4	4	1	1	1	1	1	1	4	1		1	5	5	1	5	5	4	1
			2	4	5	3.1	3.5	2.57142857142857	3.6	2	2	2	4	1	1	1	3	1	3		3	2	4	4	1	4	4	4	4	1	4	1	5	1	5	1	5	5	5	1	1	5	5	1	1	5	1	3	1
			4	2.28571428571429	2.85714285714286			1.64285714285714													1	5																			1	1	4	1	1	1	1	3	1
			1.5	2.85714285714286	4.14285714285714	3.7	2.75	2.92857142857143		2	1	3	1	1	2	2		2	0		3	3	4	4	4	4	4	4	2	3	4	4	2	2	2	4	2	4	2	4	1	1	4	2	2	5	4	4	1
			1	3	4.14285714285714	3	3.125			1	1	1	1	2	2			0	0		4	1	3	3	3	5	5	3	2	1	1	4	3	3	3	3	3	3	4	3
			2	2.71428571428571	3.85714285714286	3.1	3	3.21428571428571		1	2	1	2	2	1		1	0	1		3	2	4	4	2	5	4	4	1	1	2	4	4	2	3	2	3	4	4	2	2	3	4	2	2	5	2	5	1
			1.5	4.42857142857143	5	3.8	4.375	4.07142857142857	4.93333333333333	2	1	5	1	1	2	4		4	0		4	3	5	5	1	1	3	5	3	5	5	5	1	4	5	5	5	5	5	5	1	5	5	3	3	5	3	5	5
			1.5	2.71428571428571	4.42857142857143	4	3.2	3.85714285714286		1	1	1	1	2	2			0	0		3	4				4	4	4		4		4				4	3	3	3	3	4	3	4	4	2	4	5	4	4
		3.5	1.71428571428571	3.42857142857143	4	3.9	4	2.42857142857143	3.33333333333333	2	1	4	1	1	2	3		3	0		3	2	4	4	4	4	4	4	2	4	5	4	4	4		4		4	4	4	1	2	4	1	1	5	1	4	1
			1	3	4.85714285714286					2	1	5	1	1	2	4		4	0		4	1
			1	4.28571428571429	5	4.22222222222222	3.57142857142857	3.92857142857143		2	2	4	3	1	1	3	2	3	2		4	1	4	4	5	5	5	4	3		4	4	1		4	4	4	4	4	4	3	4	5	4	2	5	4	4	4
			4	2.42857142857143	3.83333333333333	3.33333333333333	5	3.85714285714286		1	2	1	3	2	1		2	0	2		3	3		4						4	2							5			3	5	5	3	2	4	4	3	3
			1	4	3.71428571428571	3.6	3.375			2	1	5	1	1	2	4		4	0		4	1	4	5	4	5	4	3	2	3	2	4	4	3	3	4	3	3	4	3
			2	3.14285714285714	4.85714285714286	4.4	3	4.28571428571429													3	3	4	4	4	5	5	5	4	4	4	5	4	3	4	2	2	4	3	2	4	3	4	4	4	5	5	4	4
			2	3.85714285714286	4	5	4.125			2	1	4	1	1	2	3		3	0		3	3	5	5	5	5	5	5	5	5	5	5	5	3	5	3	4	5	4	4
			1.5	2.42857142857143	4	3.5	2.875	3.14285714285714		2	1	3	1	1	2	2		2	0		3	2	5	5	4	4	4	5	2	2	1	3	1	4	2	4	2	4	2	4	2	2	4	2	2	4	4	2	4
		2.75	3.2	1	2.5	4.2	5	3.21428571428571	3.6												1			4			5	4			4	4	5		5			5	5		3	3	5	2	1	4	3	3	3
			2	1.85714285714286	3.71428571428571	2.6	1.375	2		2	1	2	1	1	2	1		1	0		2	4	4	4	2	2	3	5	1	1	1	3	1	1	2	2	1	2	1	1	3	1	4	1	1	3	1	2	1
			2.5	2	2	2	3	3.57142857142857		1	1	1	1	2	2			0	0		2	2	2	2	2	2	2	2	2	2	2	2	3	3	3	3	3	3	3	3	3	4	4	3	3	4	4	3	3
			3.5	3.57142857142857	4	3.2	3	2.5		1	1	1	1	2	2			0	0		2	3	4	3	4	2	4	4	2	3	3	3	3	3	3	3	3	3	3	3	2	3	4	1	2	4	1	4	2
			4	2.42857142857143	2.57142857142857	3.5	3.75	3		1	1	1	1	2	2			0	0		1	4	5	4	4	5	5	4	3	3	1	1	5	3	4	3	3	4	4	4	4	5	5	1	1	5	1	4	1
			1.5	3	3.85714285714286	3.2	3.25	3.28571428571429	4.13333333333333	1	1	1	1	2	2			0	0		2	4	5	4	3	4	4	5	1	2	2	2	2	2	2	5	4	3	4	4	4	4	4	2	2	4	2	4	2
			2.5	2.14285714285714	3.14285714285714	3.4	2.875			1	1	1	1	2	2			0	0		2	4	4	4	3	3	4	4	2	2	4	4	2	2	2	2	2	5	4	4
			2.5	3.28571428571429	3.71428571428571						1		1		2				0		2	4
			1.5	3.57142857142857	3.14285714285714					2		4		1		3		3			4	4
		2	3	2.42857142857143	2.57142857142857	3.77777777777778	1.375	2.23076923076923	1.66666666666667	2	2	3		1	1	2		2			1	3	4	3	4	5	5	5	1		3	4	1	1	1	2	1	2	1	2	3	2	4	1	1	3	1	2	1
			1.5	3.85714285714286	4.42857142857143	4	5	3.4	3	2	1	4	1	1	2	3		3	0		4	1		4				4										5			4	4			1	4
		2.75	2.28571428571429	2	3.71428571428571	2.66666666666667	2.625	3	3.53333333333333	2	1	4	1	1	2	3		3	0		2	3	4	3	2	3	4	4	1	2		1	1	1	2	3	3	4	4	3	4	4	2	2	2	5	2	4	2
			2.5	2.42857142857143	3.28571428571429	3.1	3.25			1	1	1	1	2	2			0	0		2	2	3	2	4	2	4	4	2	3	4	3	3	3	3	3	3	5	3	3
			1.5	2	4	3.5	2.75			2	2	4	3	1	1	3	2	3	2		3	2	4	4	2	5	4	4	2	4	2	4	2	2	2	4	2	2	4	4
			3	2.28571428571429	3.42857142857143	3.1	2	2.64285714285714	4.4	1	1	1	1	2	2			0	0		2	2	4	5	4	4	5	5	1	1	1	1	2	2	2	2	2	2	2	2	3	5	5	1	1	4	1	1	1
			1	2.85714285714286	4.85714285714286	3.6		4.14285714285714	4	2	1	4	1	1	2	3		3	0		4	3	3	3	3	4	4	3	3	4	5	4									3	4	5	5	4	5	3	4	5
			2	2.71428571428571	4.71428571428571	4				1	1	1	1	2	2			0	0		2	4		4		4	5	5	2	4	4	4
			2	2.42857142857143	3.57142857142857	3.2	2.625	2.30769230769231	3	2	1	2	1	1	2	1		1	0		2	4	5	4	1	5	4	4	1	1	4	3	1	5	1	1	1	5	5	2	1	1	2	4	1	2	2		2
			2.5	3.14285714285714	3.85714285714286	3.1	2.5	3		1	1	1	1	2	2			0	0		1	5	4	4	2	2	3	5	2	5	1	3	2	2	3	3	2	1	4	3	3	3	3	3	3	3	3	3	3
			1.5	2.57142857142857	2.28571428571429	3.1	3.5	2.36363636363636		1		1		2				0			3	2	4	4	2	4	4	5	2	4	1	1	2		4	4	2	5		4	1	4		1	1	5	1	5	2
			2.5	1.28571428571429	3.28571428571429	1.3	1	1.85714285714286	5	1	1	1	1	2	2			0	0		3	1	1	1	1	1	1	4	1	1	1	1	1	1	1	1	1	1	1	1	1	1	1	1	1	5	1	3	1
			1.5	3.42857142857143	4.28571428571429	3.6	3.75	2.92857142857143		2	1	3	1	1	2	2		2	0		3		5	3	4	4	5	4	2	3	3	3	2	4	4	4	4	4	4	4	2	3	4	3	2	4	2	3	2
			1.5	3.42857142857143	4	4.9	5	4.92857142857143	4.93333333333333	2	2	4	2	1	1	3	1	3	1		4	1	5	5	5	5	5	5	5	5	4	5	5	5	5	5	5	5	5	5	5	5	5	4	5	5	5	5	5
			2.5	3.71428571428571	3.66666666666667	4.33333333333333	3.625	3.61538461538462		2	1	4	1	1	2	3		3	0		3	2	5		5	5	5	5	4	4	3	3	5	4	4	4	3	4	3	2	2	4	4	3	2	5	4	4
			2	2.5	3.71428571428571	3.125	2.75	2.85714285714286	3.55555555555556	2	2	3	2	1	1	2	1	2	1		3	3	4			4	4	5	1	5	1	1	3	3	3	3	3	2	4	1	4	3	4	1	1	5	3	2	1
			1	2.85714285714286	3.28571428571429	4.44444444444444	3.75			2	1	5	1	1	2	4		4	0		4	3	5	5		5	5	5	2	5	4	4	4	3	4	3	4	5	5	2
			1.5	2.42857142857143	2.85714285714286	3.5	3.5			2	1	3	1	1	2	2		2	0		4	1					5		2								3		4
			1	3.42857142857143	4.14285714285714					2	2	4	3	1	1	3	2	3	2		3	3
			3	2.85714285714286	4	3	2.5	2.71428571428571		1	2	1	2	2	1		1	0	1		1	2	3	3	3	3	3	4	1	4	3	3	2	2	2	2	2	4	2	4	2	2	3	2	1	4	4	3	2
		3.5	2.42857142857143	3.85714285714286	4.28571428571429	3.9	3.375	3.78571428571429	3.86666666666667		1		1		2				0		4	2	4	4	5	4	4	4	3	3	4	4	3	3	4	3	3	4	4	3	3	4	4	3	3	4	4	4	4
			1	3.28571428571429	4	3.6	3.625	3.57142857142857		2	2	3	3	1	1	2	2	2	2		3	2	4	4	2	4	4	4	3	4	4	3	4	3	4	4	3	4	4	3	4	4	4	2	3	4	4	4	3
			2	4.28571428571429	5	4.4	3.375	4		2	1		1	1	2				0		3	1	5	5	2	5	5	5	2	5	5	5	1	5	2	4	2	5	4	4	5	5	5	2	2	5	2	5	5
			2.5	3	3.14285714285714	2.5	2.125	2.35714285714286		1	1	1	1	2	2			0	0		1	4	2	4	2	2	4	3	1	1	3	3	1	2	3	1	3	3	3	1	2	1	1	1	2	5	1	3	4
			2	3.14285714285714	3.28571428571429																2	3
		2.75	2.85714285714286	4	4.57142857142857	3.5	3.625	2.85714285714286	4	2	2	2	3	1	1	1	2	1	2		2	2	4	4	4	2	4	4	2	4	4	3	4	2	5	4	4	2	4	4	2	4	3	2	2	5	2	4	3
			2	2.71428571428571	3.57142857142857																2	3
			1.5	3.14285714285714	3.57142857142857					1	1	1	1	2	2			0	0		3	3
1	2	3	3.5	1	1	2	2	2.07692307692308	3											17		2	2	2	2	2	2	2	2	2	2	2	2	2	2	2	2	2	2	2	3	2	2	2	2	2	2	2	2
1	2	4.75	1.14285714285714	4.42857142857143	5	5	4.6	4.78571428571429	4.73333333333333	2	1		1	1	2				0	29	4	1	5	5	5	5	5	5	5	5	5	5				5	4	5	4	5	5	5	5	5	3	5	5	5	5
1	2	3	3.42857142857143	3.42857142857143	3.28571428571429	3.8	3	2.71428571428571	4	2	2	4	3	1	1	3	2	3	2	49	2	3			5	1		5			3	5	1	5	1	1	5	5	5	1	1	3	5	1	1	5	1	5	5
[truncated: 70 more columns]
