# Supplementary material for: Hand in Hand: Public Endorsement of Climate Change Mitigation and Adaptation
Source: PLoS One. 2015 Apr 29;10(4):e0124843. doi: 10.1371/journal.pone.0124843 (PMC4414563; doi:10.1371/journal.pone.0124843)
Supplement: S2 Data — (DAT) [file pone.0124843.s002.dat]

age2010	sex2010	scepticism	prox_risk_perc	dist_risk_perc	concern	concern_r	dcn_mean	geb_mean	mit_policy	ada_policy	ort	h_fach	akadem	hauptt	GEB1_n	GEB2_n	GEB3_n	GEB4_n	GEB5_n	GEB6_n	GEB7_n	GEB8_n	GEB9_n	GEB10_n	GEB11_n	GEB12_n	GEB13_n	GEB14_n	GEB15_n	GEB16_n	GEB17_n	GEB18_n	GEB19_n	GEB20_n	GEB21_n	GEB22_n	GEB23_n	GEB24_n	GEB25_n	GEB26_n	GEB27_n	GEB28_n	GEB29_n	GEB30_n	GEB31_n	GEB32_n	GEB33_n	GEB34_n	GEB35_n
28	1	1.14285714285714	2.57142857142857	4.28571428571429	0		4.15384615384615	3.5	4.14285714285714	3.8					5	4	5	1	1	5	3	2	9	1	2	3	5	4	2	1	1	1	2	3	5	4	3	3	3	2	2	2	5	1	2	3	1	2	2
70	1	1.14285714285714	3.71428571428571	4.14285714285714	1	7	2.71052631578947	3.125	3.42857142857143	3.46666666666667					9	3	5	1	4	5	5	3	2	2	5	3	5	5	2	0	1	3	2	3	2	3	5	1	1	3	2	2	5	1	2	3	1	2	1
48	2	1.28571428571429	2.71428571428571	4.14285714285714	2	6	3.75	3.9375	4.35714285714286	3.33333333333333					5	3	5	2	2	5	1	2	5	1	3	5	5	5	3	3	4	2	2	4	2	1	4	1	2	3	2	1	1	2	4	1	1	2	2
26	1	2.28571428571429	1.85714285714286	4	0		2.84615384615385	3.51063829787234	2.78571428571429	3.26666666666667					5	3	5	3	1	4	1	2	9	1	4	5	5	5	2	1	1	4	3	2	9	2	3	2	2	4	5	1	9	2	2	1	1	1	2
74	1	2.71428571428571	3.14285714285714	4.57142857142857	2	6	3.94871794871795	3.57142857142857	4.42857142857143	4.8					9	4	5	1	3	4	1	2	4	3	2	3	5	5	3	3	1	3	2	4	9	5	4	3	3	3	2	1	2	0	1	3	1	2	1
35	2	2.57142857142857	3.42857142857143	4.14285714285714	4	4	2.86842105263158	2.89795918367347	3.35714285714286	3.5					2	2	5	2	4	4	3	2	1	2	9	3	5	5	2	3	3	3	3	5	9	3	2	1	2	3	3	1	4	3	2	2	1	2	1
26	2	1.14285714285714	3.28571428571429	4.14285714285714	1	7	4.25641025641026	4.63636363636364	3.84615384615385	3.6					5	3	5	1	3	5	1	1	5	9	3	5	5	5	5	5	2	1	1	4	9	2	4	1	3	5	1	9	9	1	9	1	1	2	2
26	1	1.57142857142857	2.28571428571429	3.42857142857143	0		3.28205128205128	4.40816326530612	4.07142857142857	3.86666666666667					5	4	5	3	2	5	1	2	5	2	2	5	5	5	4	3	4	1	2	3	9	3	4	1	3	5	2	1	4	1	9	1	1	2	2
25	2	3	1.85714285714286	3.71428571428571	2	6	3	3.47826086956522	3.14285714285714	4.2					5	3	5	3	3	5	1	3	4	2	4	5	5	5	4	3	3	4	3	4	9	3	3	4	3	4	2	9	5	2	1	9	1	1	1
33	2	1.14285714285714	3.57142857142857	3.85714285714286	4	4	3.39473684210526	4.40909090909091	4.14285714285714	3.46666666666667					5	5	4	1	2	5	1	1	5	9	4	5	0	5	3	3	1	1	1	3	9	4	5	1	3	4	2	9	9	1	4	1	1	2	2
30	2	2	2.85714285714286	4	3	5	4.15789473684211	3.6530612244898	3.57142857142857	3.53333333333333					4	5	5	1	2	5	2	4	5	3	3	3	5	5	2	1	1	2	1	5	9	9	5	5	1	4	2	1	4	3	1	4	1	2	2
46	2	1.28571428571429	3	4	3	5	3.81578947368421	3.56	3.92857142857143	3.06666666666667					4	5	5	3	2	4	3	2	5	3	3	4	5	5	2	3	4	2	3	4	3	5	4	2	2	4	2	2	2	2	1	2	1	1	2
46	2	1.85714285714286	2.28571428571429	3.14285714285714	0		4.23076923076923	2.92	3.21428571428571	4.06666666666667					1	3	3	1	5	5	5	3	5	3	5	2	5	5	5	3	2	3	4	3	3	5	4	5	2	5	3	2	3	2	2	3	1	1	1
32	1	1.85714285714286	4	4.57142857142857	0		3.12820512820513	3.72	4.21428571428571	3.53333333333333					5	5	5	3	3	5	1	1	5	1	3	5	5	5	3	3	1	1	1	3	3	5	5	1	5	5	3	1	5	2	3	2	1	2	1
31	2	3.57142857142857	3.71428571428571	3.85714285714286	1	7	3.74358974358974	3.12	3.14285714285714	2.93333333333333					5	3	2	2	3	5	2	2	5	1	3	3	5	5	3	2	0	3	2	3	1	3	4	1	3	3	2	1	3	1	3	2	1	1	2
29	2	2.71428571428571	3.57142857142857	4.57142857142857	1	7	1.87179487179487	2.78723404255319	3.21428571428571	3.73333333333333					5	4	5	5	2	4	1	4	5	9	5	5	5	5	1	1	1	5	2	3	1	1	4	3	1	1	5	9	9	5	1	1	1	1	1
29	2	1.42857142857143	3	3.33333333333333	3	5	4.1025641025641	3.24	2.57142857142857	3					5	2	5	2	2	5	2	2	5	2	4	4	5	5	3	2	1	1	3	5	3	2	4	5	2	2	4	1	3	2	1	2	1	2	2
37	1	2.71428571428571	1.71428571428571	3.71428571428571	0		3	3.04	3.85714285714286	3.2					2	2	5	2	3	5	4	5	3	3	3	2	5	5	3	2	3	4	3	3	3	3	4	3	3	3	1	1	3	3	3	3	1	2	1
21	2	2	3.14285714285714	3.85714285714286	0		2.71052631578947	3.04081632653061	3.64285714285714	2.93333333333333					5	2	5	2	4	4	5	1	5	3	4	4	5	4	3	1	2	3	3	3	2	2	4	1	2	3	3	2	4	1	1	1	1	1	2
28	1	2.85714285714286	2.42857142857143	3	3	5	3.82051282051282	3.38775510204082	3.35714285714286	3.5					1	3	5	2	2	5	2	2	4	1	4	4	5	5	4	2	4	4	2	4	3	3	4	4	3	4	2	1	3	2	2	1	1	0	1
32	1	2.57142857142857	2.85714285714286	3.57142857142857	1	7	3.44736842105263	3.75555555555556	3.14285714285714	3.33333333333333					5	2	5	3	1	5	2	5	5	4	3	5	5	5	2	2	1	2	5	5	2	3	2	1	4	3	9	1	5	2	5	1	1	2	2
24	2	2	3.42857142857143	5	0		3.71794871794872	3.7	3.35714285714286	5					1	2	5	1	5	5	5	2	5	3	5	1	5	5	5	3	4	3	2	4	9	5	5	1	1	5	2	1	5	2	4	2	1	2	2
48	2	1.57142857142857	3.71428571428571	4.71428571428571	2	6	4.28205128205128	3.86	3.5	3.46666666666667					1	2	5	1	1	5	2	1	5	5	2	3	5	5	3	4	3	1	2	4	2	5	4	1	3	3	1	1	2	1	4	2	1	2	1
38	2	1.42857142857143	3.28571428571429	4.57142857142857	2	6	3.92105263157895	4.08	4.21428571428571	4.2					5	5	5	2	3	4	1	3	5	2	3	5	5	5	3	5	1	1	2	4	4	3	5	5	2	4	4	2	3	1	3	1	1	2	2
37	1	2.14285714285714	3.57142857142857	4.57142857142857	0		2.97297297297297	4.09523809523809	4.5	3.66666666666667					5	3	5	2	4	5	9	2	5	9	3	5	5	5	3	4	9	2	3	5	3	2	3	2	4	4	4	9	9	2	4	9	1	2	2
31	2	1	2.14285714285714	3.85714285714286	1	7	3.05405405405405	3.64	3.78571428571429	3.6					5	3	5	2	2	5	1	1	5	1	3	5	5	5	4	2	1	2	2	5	1	2	3	2	2	3	3	1	4	2	3	2	1	2	2
22	1	1.57142857142857	3.71428571428571	4.71428571428571	2	6	2.78947368421053	2.88	3.14285714285714	2.46666666666667					5	2	0	3	3	4	4	1	1	1	4	3	5	5	3	3	1	2	2	2	2	3	3	1	5	3	1	1	3	3	4	3	1	1	2
29	2	2.42857142857143	3.57142857142857	3.85714285714286	3	5	4.15789473684211	3.3	3.35714285714286	3.06666666666667					1	3	4	1	3	4	2	1	5	2	4	2	5	5	3	2	1	4	2	4	3	3	5	4	3	3	2	2	2	2	2	2	1	2	2
59	0	2.85714285714286	3.14285714285714	4.28571428571429	2	6	3.94871794871795	3.6734693877551	3.92857142857143	2.85714285714286					1	3	5	2	1	0	2	1	5	2	2	2	5	5	3	3	2	2	2	4	4	4	5	2	3	4	2	1	1	3	3	1	1	2	2
45	1	1.14285714285714	4.42857142857143	5	0		3.81081081081081	4.41304347826087	4.71428571428571	4.4					5	5	5	3	3	5	1	3	5	1	2	5	5	5	4	4	3	2	2	4	9	4	5	1	3	4	2	1	1	2	2	1	1	2	2
42	1	2.14285714285714	2.42857142857143	3.42857142857143	4	4	4.1025641025641	3.22448979591837	3.21428571428571	3.06666666666667					4	3	5	1	4	5	3	3	1	1	2	3	5	5	4	3	1	5	2	4	4	5	3	3	2	4	3	1	0	1	1	3	1	1	2
32	1	1.14285714285714	2	4.42857142857143	1	7	3.38461538461538	4.12244897959184	4.85714285714286	4.26666666666667					5	5	5	2	2	5	1	1	5	4	3	5	5	5	2	2	1	1	2	4	9	5	4	1	5	3	2	1	1	3	1	1	1	2	2
			3	3.71428571428571	3	5	2.87179487179487	3.08	2.69230769230769	3.53333333333333					4	3	5	2	4	2	4	2	5	1	4	3	5	5	2	3	1	2	3	3	1	1	4	1	1	1	3	3	3	2	0	3	1	1	2
30	1	1.57142857142857	3.28571428571429	4.85714285714286	2	6	3.78947368421053	3.64	4.85714285714286	3.66666666666667					5	4	4	3	3	5	1	2	5	2	3	5	5	5	4	2	1	2	2	2	9	3	3	5	3	4	2	1	3	2	1	1	1	1	2
69	1	3.42857142857143	3.28571428571429	4.33333333333333	0		4.20512820512821	3.6	3.54545454545455	3.53846153846154					5	4	5	4	3	5	5	5	1	9	4	5	0	5	3	5	1	1	3	4	3	5	5	4	1	4	2	2	2	2	5	2	1	1	1
29	2	1.57142857142857	2.42857142857143	3.71428571428571	2	6	3	3.28	3.85714285714286	3.26666666666667					5	3	2	2	2	5	2	2	3	2	4	4	5	5	3	2	1	3	3	3	3	3	5	1	3	3	3	2	3	3	1	3	1	2	2
29	1	1.85714285714286	3.14285714285714	4.42857142857143	3	5	2.18181818181818	3.75555555555556	4.35714285714286	3.86666666666667					5	3	5	2	9	4	2	1	5	9	2	5	5	5	2	1	1	1	2	2	9	3	3	4	2	3	3	9	9	2	1	9	1	2	2
35	2	1	3.14285714285714	4.42857142857143	0		4.25641025641026	3.91836734693878	4.71428571428571	3.93333333333333					5	3	5	2	1	5	1	1	5	3	2	5	5	5	4	3	2	1	2	4	2	5	4	2	2	3	3	1	1	2	3	1	1	2	2
29	1	2	3.85714285714286	4.42857142857143	2	6	3.25641025641026	3.78	4.5	4.13333333333333					5	4	5	3	1	5	1	1	5	2	3	4	5	5	2	5	2	1	2	3	3	3	3	3	2	3	2	1	4	2	1	2	1	2	2
68	1	3	2.85714285714286	4.57142857142857	3	5	2.51282051282051	1.40540540540541	3.5	4.46666666666667					0	0	0	0	0	0	0	0	0	0	0	0	0	0	0	0	2	0	0	0	0	0	0	0	0	0	0	0	0	0	0	0	1	2	1
58	1	2.57142857142857	3	3.57142857142857	0		3.02631578947368	2.54	3.14285714285714	2.8					1	3	5	5	4	4	5	4	4	1	4	2	5	5	2	3	1	4	4	4	3	3	4	5	2	3	5	2	3	5	1	3	1	1	1
67	1	3.71428571428571	2.71428571428571	3.14285714285714	0		3.94871794871795	3.14	2.14285714285714	3.4					5	2	5	1	3	4	4	2	5	3	3	2	5	5	2	1	1	1	2	5	3	4	5	4	2	2	2	1	4	3	1	3	1	1	1
37	1	1.5	2.42857142857143	4.14285714285714	2	6	3.84615384615385	3.62	3.30769230769231	2.8					1	5	5	1	3	5	4	1	5	3	3	1	5	5	3	5	1	5	2	4	5	4	4	5	3	3	2	2	3	3	2	2	1	2	2
44	1	3.14285714285714	2.28571428571429	3.42857142857143	3	5	2.6	3.87234042553191	2.92857142857143	3.26666666666667					5	3	5	1	1	5	2	1	5	1	0	4	5	5	3	2	1	1	1	2	2	9	5	1	2	3	2	1	1	1	2	2	1	2	2
21	1	3	2.57142857142857	3.42857142857143	3	5	2.02631578947368	2.56	2.42857142857143	3					5	2	5	1	3	2	3	3	2	2	5	4	5	5	2	1	1	3	3	3	2	2	2	1	1	1	3	2	2	5	1	2	2	1	1
29	1	1.71428571428571	4.14285714285714	4.71428571428571	1	7	3.43589743589744	2.75510204081633	2.92857142857143	3.73333333333333					1	2	5	2	4	5	5	4	3	2	3	2	5	2	4	3	1	2	1	4	2	1	4	1	3	3	4	2	3	4	1	2	1	2	1
39	2	1	2.42857142857143	4.42857142857143	1	7	3.58974358974359	3.7	3.21428571428571	3.73333333333333					5	4	5	1	2	4	2	1	5	3	4	3	5	5	3	4	1	1	1	3	4	4	4	2	4	3	3	1	4	1	1	2	1	2	2
30	1	2.14285714285714	2.28571428571429	3.71428571428571	2	6	2.60606060606061	3.45454545454545	3.28571428571429	3.46666666666667					5	3	5	3	3	4	1	2	5	9	4	5	5	5	1	2	1	2	3	3	9	2	4	4	1	3	3	9	9	3	1	1	1	1	1
19	1	3.14285714285714	3.14285714285714	3.28571428571429	4	4	1.66666666666667	2.45454545454545	2.64285714285714	3.26666666666667					5	1	5	5	9	5	1	4	1	9	5	5	2	5	1	3	1	3	5	2	2	1	1	4	1	4	5	9	9	5	1	1	1	1	1
32	2	1.14285714285714	2.85714285714286	4.42857142857143	1	7	4.12820512820513	4.46666666666667	4.78571428571429	3.93333333333333					5	5	5	1	1	5	1	1	5	2	3	5	5	5	4	4	3	1	3	5	3	5	5	2	3	4	2	1	2	1	1	2	1	2	2
47	1	1.42857142857143	2.71428571428571	4.28571428571429	0		3.8974358974359	3.58	3.42857142857143	3.2					1	3	5	3	2	4	2	1	5	1	2	3	5	5	3	3	2	3	3	4	3	3	5	3	3	3	1	1	3	1	1	2	1	1	2
25	2	2.28571428571429	2.71428571428571	3.42857142857143	0		2.83333333333333	3.38	3.14285714285714	3.2					5	3	4	1	1	5	1	1	3	1	3	5	5	5	2	2	1	2	4	4	1	3	5	3	2	3	4	1	3	2	5	1	1	2	2
57	1	2.57142857142857	2	2.85714285714286	4	4	3.23076923076923	3.12	3.5	3.06666666666667					5	3	4	3	2	5	3	5	2	1	4	4	5	5	3	2	1	1	1	4	3	4	3	3	2	3	3	1	1	2	1	3	1	2	2
21	1	3.42857142857143	1	1	4	4	2.25714285714286	2.93181818181818	1.64285714285714	1.86666666666667					1	3	5	3	9	9	5	3	9	1	5	1	5	5	1	1	9	9	2	2	9	9	2	9	1	3	9	2	5	5	1	4	1	1	9
60	2	2.57142857142857	3	4.14285714285714	6	2	4.23076923076923	3.5	3.21428571428571	4.13333333333333					4	4	5	2	3	5	3	3	5	3	3	3	5	5	4	3	1	2	1	1	5	3	5	1	3	4	2	4	4	2	4	3	1	2	1
32	1	1.85714285714286	1.71428571428571	4.28571428571429	1	7	2.84615384615385	3.3469387755102	3	3.33333333333333					5	3	5	1	5	5	1	4	9	2	5	5	5	3	3	2	1	3	1	4	9	1	4	5	1	2	4	5	5	1	1	1	1	2	1
29	1	1.85714285714286	1.57142857142857	3.71428571428571	4	4	2.69230769230769	3.74	3.07142857142857	2.33333333333333					3	4	5	2	1	4	2	1	9	2	3	2	5	5	4	3	1	1	2	3	4	2	4	2	1	5	5	2	4	1	5	2	1	2	2
45	1	2.42857142857143	2.57142857142857	3.42857142857143	3	5	3.34210526315789	2.98	3.28571428571429	3.2					5	3	5	1	4	5	2	2	3	1	2	2	5	5	3	2	1	5	3	0	1	3	4	1	2	3	5	2	3	4	1	3	1	2	1
23	2	3	2.71428571428571	3.71428571428571	3	5	3.30769230769231	4.31818181818182	2.85714285714286	3.06666666666667	2	Rechtswissenschaften	1		5	2	5	2	9	5	2	2	9	3	4	4	5	5	3	1	9	3	2	4	9	5	5	1	2	3	4	1	2	3	9	2	1	2	2
19	2	1.71428571428571	2.71428571428571	3.85714285714286	2	6	2.67567567567568	2.38	2.5	3.4					5	1	5	2	2	4	1	3	3	4	5	4	5	4	2	1	1	3	2	3	0	1	2	3	2	3	5	4	5	5	1	4	1	1	1
33	2	3.28571428571429	1.85714285714286	3.14285714285714	2	6	3.51282051282051	3.02	3.5	3.26666666666667					5	3	5	1	1	4	3	4	5	1	4	3	5	5	3	2	1	4	3	3	3	3	4	1	1	3	5	3	3	3	2	3	1	2	2
24	1	2	3	4.28571428571429	2	6	3.41666666666667	3.83673469387755	3.85714285714286	3.35714285714286					5	3	4	2	2	4	2	2	5	2	4	4	4	4	3	1	4	2	2	3	9	3	3	4	2	3	2	2	3	2	5	1	1	2	2
34	1	1.28571428571429	2.42857142857143	4.14285714285714	2	6	3.45714285714286	3.98	4.21428571428571	3.4					5	4	5	2	1	5	2	2	5	1	3	5	5	5	3	3	1	1	2	3	3	9	4	1	4	3	2	1	2	2	1	2	1	2	2
72	1	4	2	2.85714285714286	3	5	3.58974358974359	3.48	2.07142857142857	2.2					3	2	5	2	3	4	2	1	3	1	5	3	5	5	2	3	1	2	3	4	4	4	4	2	2	3	2	2	2	2	1	1	1	2	2
31	2	1.28571428571429	3.42857142857143	3.85714285714286	0		4.02702702702703	4.34090909090909	3.92857142857143	3.53333333333333					5	5	4	1	1	5	1	1	5	2	3	5	5	5	2	3	0	1	2	5	4	3	5	1	3	4	2	1	4	2	5	2	1	2	2
43	1	2.42857142857143	3.14285714285714	3.14285714285714	0		3.12820512820513	3.62	3	2.46666666666667					5	4	5	1	1	5	3	3	5	4	3	4	5	5	3	1	2	1	2	4	3	3	5	1	3	3	5	1	3	3	2	3	1	1	2
28	1	3	2.28571428571429	3.28571428571429	0		2.79487179487179	2.8	2.78571428571429	2.71428571428571					1	3	5	1	5	5	3	2	5	2	3	3	1	5	3	3	4	2	1	1	1	3	4	5	1	3	3	1	3	2	1	3	1	2	1
45	2	1.85714285714286	3.57142857142857	4.14285714285714	0		4.72972972972973	3.89795918367347	4.07142857142857	4.13333333333333					5	4	5	3	1	5	5	1	3	2	1	3	5	5	3	2	1	2	2	5	2	4	5	3	3	5	2	3	4	1	5	4	1	2	2
68	1	2.57142857142857	2.85714285714286	3.85714285714286	5	3	4.07692307692308	3.86	4.64285714285714	3.8					4	5	3	1	3	4	3	1	3	4	3	4	5	5	3	3	2	1	1	4	3	4	4	1	4	4	3	2	3	1	3	3	1	2	2
43	1	2.28571428571429	3.28571428571429	4	6	2	3.66666666666667	3.56	4.21428571428571	3.93333333333333					5	3	5	2	2	4	2	2	4	2	4	2	5	4	4	3	3	2	3	4	3	4	4	2	4	4	2	2	3	2	2	3	1	1	1
26	1	1.85714285714286	3.28571428571429	3.5	0		3.20512820512821	3.06	2.71428571428571	2.73333333333333					2	4	5	2	2	5	5	2	5	2	4	2	5	5	3	3	2	3	3	3	2	2	4	4	4	3	3	4	4	2	1	3	1	2	2
68	1	3.66666666666667	4	4	4	4	3.78378378378378	3.97826086956522	2.41666666666667	3.8					3	4	5	1	2	5	5	2	3	2	2	1	5	5	4	9	9	4	1	4	9	4	5	4	3	5	3	2	5	2	2	3	1	9	2
35	1	1.14285714285714	2.42857142857143	3.85714285714286	2	6	3.74358974358974	3.6	4.28571428571429	3.53333333333333					1	4	4	3	1	3	4	1	3	2	3	3	5	5	3	5	2	1	2	5	4	3	5	3	3	3	3	1	3	2	2	2	1	2	2
70	2	2	3.14285714285714	4	4	4	4.37837837837838	4.34782608695652	3.85714285714286	3.2					2	4	5	1	2	5	2	1	5	1	3	3	5	5	2	3	9	1	2	5	9	5	5	1	3	3	9	1	1	1	4	2	1	2	1
26	2	1.42857142857143	3	4	0		3.56410256410256	3.42857142857143	4.21428571428571	3.53333333333333					4	3	4	2	3	4	2	2	5	3	3	3	3	5	3	2	1	2	3	3	3	3	4	1	3	3	1	1	3	2	5	2	0	2	1
28	1	1	2	3.57142857142857	2	6	2.71052631578947	3.68	3.5	3.93333333333333					5	3	5	1	1	5	2	2	5	1	5	5	5	5	2	4	1	2	1	3	9	2	5	2	1	4	3	1	2	3	1	2	1	2	2
24	2	2.14285714285714	2.28571428571429	3.85714285714286	3	5	2.44444444444444	3.08888888888889	2.85714285714286	2.93333333333333					5	3	4	1	3	4	1	2	5	9	4	4	5	5	3	1	1	4	3	2	1	3	3	4	1	3	3	9	9	3	1	1	1	2	2
24	2	1.85714285714286	2.28571428571429	3.85714285714286	1	7	2.56410256410256	3.55555555555556	3.21428571428571	3.8					5	3	4	2	9	4	2	3	5	2	4	5	5	5	3	3	1	4	3	3	9	3	4	3	1	2	3	2	3	3	1	2	1	2	1
36	2	2.85714285714286	2.42857142857143	3.42857142857143	0		4.05555555555556	4	2.69230769230769	3.13333333333333					5	3	4	2	2	4	2	2	5	2	3	5	5	5	2	2	5	2	2	4	9	9	4	4	1	3	3	1	3	2	3	2	1	1	2
26	1	2.14285714285714	3	4	0		2.86486486486486	2.85416666666667	3.14285714285714	3.26666666666667	1	Kommunikationsfachmann	1	2	5	2	5	2	2	4	3	2	3	1	3	2	5	5	2	4	1	2	3	4	3	3	2	4	1	3	5	2	5	2	1	2	1	1	1
20	1	2.42857142857143	2.42857142857143	3.85714285714286	3	5	3.10526315789474	3.27083333333333	3.71428571428571	3.26666666666667	1	.	0	2	5	3	4	2	1	9	1	3	9	1	3	4	5	4	4	1	5	9	4	3	9	5	2	1	1	3	3	2	4	3	1	3	2	1	9
29	1	1.71428571428571	2.28571428571429	4.14285714285714	2	6	4.375	4.23255813953488	4.14285714285714	3.66666666666667	2	Allgemeine Geschichte	1	6	5	4	3	2	3	5	9	2	4	9	3	5	5	5	3	2	3	4	2	4	4	3	4	3	3	5	3	9	9	2	5	9	1	2	2
33	2	2.14285714285714	2.42857142857143	3.28571428571429	0		3.71052631578947	2.72916666666667	2.57142857142857	3.53333333333333	1	Medizin	1	2	1	3	4	3	2	5	4	4	4	1	3	1	5	5	2	1	1	3	2	5	9	3	4	5	2	2	4	1	4	4	1	3	1	1	1
28	1	1.42857142857143	3.57142857142857	3.85714285714286	2	6	3.94444444444444	4.35555555555556	4.5	3.53333333333333	3	Geographie	1	6	5	4	5	2	9	5	2	2	5	2	2	5	5	5	3	3	2	9	2	4	5	5	4	1	4	4	2	1	2	2	3	1	1	2	2
27	2	1.14285714285714	2.42857142857143	4	0		3.425	3.89130434782609	4.57142857142857	4	5	Geophysik	1	6	5	4	4	3	2	4	2	2	5	9	2	5	5	5	3	3	2	4	3	4	2	3	4	2	2	3	4	9	9	2	1	2	1	2	2
30	1	1.14285714285714	3	4.28571428571429	2	6	3.16666666666667	3.78	4.07142857142857	3.33333333333333	5	Informatik	1	2	5	3	5	2	1	5	1	1	5	2	3	5	5	5	4	4	1	1	2	3	2	3	5	4	2	3	3	2	4	2	1	1	1	2	2
28	2	1.14285714285714	3.28571428571429	4.85714285714286	1	7	3.68421052631579	3.75	3.92857142857143	3.53333333333333	3	Geographie	1	6	4	3	5	1	9	3	3	3	9	2	3	4	5	5	3	3	5	9	1	4	2	3	4	4	3	5	1	1	4	2	2	3	1	2	1
44	2	1.71428571428571	4.28571428571429	4.71428571428571	0		4.675	4.04	4.07142857142857	4.53333333333333	2	.	0	4	5	4	5	1	3	5	2	1	4	3	3	3	5	5	5	3	3	2	2	5	3	5	4	4	3	5	1	2	2	2	5	1	1	2	2
20	1	1.14285714285714	2.57142857142857	3.57142857142857	0		3.1025641025641	4.02040816326531	3.71428571428571	3.4	2	Kantonsschule	1	6	5	3	5	2	1	5	2	2	5	9	3	5	5	5	3	3	2	2	2	3	3	3	4	1	3	3	3	2	3	1	1	1	1	2	1
42	1	2.71428571428571	2.57142857142857	4.14285714285714	3	5	2.92105263157895	3.87234042553191	3.71428571428571	3.46666666666667	3	.	0	2	5	3	5	3	3	5	1	1	5	2	3	5	5	5	4	1	1	2	3	4	4	5	4	1	2	4	3	1	2	1	1	1	1	1	2
20	2	1.28571428571429	3	4.42857142857143	0		2.625	3.71428571428571	4.5	4.06666666666667	5	.	0	7	5	5	5	1	9	5	9	1	5	9	2	5	5	5	2	3	1	2	2	2	4	5	4	3	3	3	2	9	9	2	1	2	1	1	9
55	1	1.57142857142857	3.14285714285714	4.71428571428571	2	6	3.525	3.95833333333333	3.64285714285714	3.4	3	.	0	7	5	4	5	1	1	5	2	1	9	2	2	5	5	5	3	3	1	2	1	5	9	4	3	5	2	3	3	2	4	1	1	2	1	1	9
33	2	1.28571428571429	3.42857142857143	4.14285714285714	0		3.57894736842105	3.38	4.21428571428571	3.71428571428571	5	P??dagogik	1	6	0	4	4	1	2	5	1	4	5	9	3	5	5	4	0	2	1	1	3	5	9	4	4	1	3	3	4	1	5	3	4	2	1	1	1
31	1	1	2.14285714285714	4.57142857142857	4	4	2.7027027027027	3.85714285714286	4.14285714285714	3.66666666666667	5	Umweltingenieur	1	6	5	4	4	2	2	5	2	1	5	1	3	4	5	5	3	5	9	2	4	3	3	3	4	3	4	5	3	2	3	3	1	2	1	2	2
25	2	1.14285714285714	3.28571428571429	4.85714285714286	0		2.79487179487179	3.89583333333333	4.85714285714286	3.13333333333333	2	Umweltwissenschaften	1	6	5	4	5	3	2	5	1	3	5	9	4	5	5	5	3	4	2	2	2	3	3	4	5	1	3	4	1	1	9	1	1	1	1	2	2
50	1	1.57142857142857	3.42857142857143	3.85714285714286	0		4	3.56	4.14285714285714	3.2	5	Deutsch	1		2	4	5	1	3	3	2	1	5	1	4	4	5	5	3	2	1	1	3	4	4	3	5	2	3	4	2	1	4	4	1	2	1	2	2
24	2	1.33333333333333	3.16666666666667	4.4	1	7	3.05128205128205	3.89583333333333	4.46153846153846	3.8	5	Anglistik	1	6	5	5	5	1	2	5	2	1	4	2	3	5	5	5	4	3	2	2	2	4	2	3	3	3	3	4	3	2	4	2	4	1	1	2	2
26	2	1.71428571428571	3.28571428571429	4.42857142857143	2	6	3.65	3.96	4.46153846153846	3.66666666666667	5	Geographie	1	6	5	3	4	1	1	5	1	1	5	1	4	5	5	5	3	3	1	2	2	4	2	4	4	1	2	5	3	1	4	2	4	1	1	2	2
26	1	1.42857142857143	3.28571428571429	4.14285714285714	1	7	3.13513513513514	3.97959183673469	4.35714285714286	4.06666666666667	1	Rechtswissenschaften	1	6	5	3	5	3	1	5	1	1	5	1	3	5	5	5	2	3	1	1	2	5	3	4	4	1	2	3	3	2	5	2	5	2	1	2	2
51	1	3.71428571428571	3.14285714285714	3.85714285714286	3	5	3.325	3.45833333333333	3	3.4	3	.	0	2	1	3	5	1	9	5	2	2	2	5	5	3	5	5	5	1	1	2	3	4	4	5	5	4	1	4	2	1	3	2	1	1	1	1	1
29	1	1.71428571428571	2.71428571428571	4.57142857142857	3	5	3.41666666666667	3.6875	4.64285714285714	4	4	geografie, nf.: umweltw.	1	6	5	2	4	3	2	5	1	2	5	9	2	5	5	5	3	4	1	1	2	2	2	2	0	1	2	4	3	1	1	1	3	1	1	1	2
45	1	4.14285714285714	1.42857142857143	2.14285714285714	2	6	2.76923076923077	3.02083333333333	1.57142857142857	2.66666666666667	1	.	0	2	5	1	5	2	4	1	4	1	3	1	3	3	5	5	3	1	9	1	4	4	2	2	4	1	3	3	9	1	4	4	1	4	1	1	2
34	2	1.14285714285714	3	4.71428571428571	0		2.71052631578947	4.125	4.21428571428571	3.13333333333333	5	Politikwissenschaften	1	2	5	4	5	2	1	4	1	1	5	9	2	5	5	5	3	2	1	1	2	4	9	3	5	1	2	3	5	1	1	2	2	1	1	2	2
24	2	1.42857142857143	3.28571428571429	4.57142857142857	2	6	3.05263157894737	4.14893617021277	3.71428571428571	4	5	Physik	1	6	5	4	5	2	1	5	1	2	5	9	2	5	5	5	4	2	1	1	2	4	9	3	4	2	1	4	2	9	9	1	5	1	1	2	2
24	1	2	1.57142857142857	3.57142857142857	3	5	2.30769230769231	2.84	2.71428571428571	3.13333333333333	2	Geowissenschaften	1	6	5	3	4	5	3	4	1	4	5	2	5	4	5	5	1	1	1	4	2	3	2	3	3	4	2	3	4	1	2	3	1	1	2	1	2
31	1	3	3	3	4	4	4	3.92	3	3	4	Allgemeine Geschichte	1	6	5	2	5	1	1	2	2	1	5	2	3	5	5	5	4	1	2	1	3	4	9	3	4	1	3	3	1	1	1	1	1	1	1	2	2
30	1	1.28571428571429	4	4.57142857142857	2	6	3.375	3.74418604651163	4.28571428571429	3.6	4	Soziologie	1	2	5	2	5	4	2	5	9	2	5	9	3	4	5	5	3	3	1	2	3	5	2	3	5	1	2	5	3	9	9	2	4	9	1	2	1
55	1	3.14285714285714	2.42857142857143	3.85714285714286	0		4.15	4.02040816326531	3.21428571428571	3.73333333333333	3	.	0	2	3	4	5	2	2	5	3	2	4	3	2	5	5	5	4	3	3	2	2	5	4	5	5	2	3	3	4	2	2	2	4	1	1	2	2
25	2	2	2.71428571428571	3.71428571428571	3	5	3.73684210526316	3.875	3.78571428571429	3	3	Politikwissenschaft	1	6	5	3	5	3	1	5	1	2	5	2	3	5	5	5	3	3	2	2	2	3	4	4	5	2	2	4	2	1	2	1	5	1	1	2	2
33	2	1.85714285714286	4	4.28571428571429	0		3.76470588235294	4.06122448979592	4.57142857142857	3.46666666666667	4	soziologie	1	7	5	5	5	1	1	5	2	2	5	3	3	5	5	5	3	5	1	2	2	3	3	4	5	1	5	5	2	1	2	3	3	2	1	2	2
60	1	1.14285714285714	3.28571428571429	4.28571428571429	2	6	3.65	3.39583333333333	4	3.53333333333333	1	Deutsch Geschichte	1	2	3	4	5	2	3	9	3	3	9	1	3	2	5	5	3	2	1	4	2	3	2	4	5	9	3	3	2	1	4	1	1	4	1	1	9
59	2	2.57142857142857	2.85714285714286	3.71428571428571	0		3.84615384615385	3.93333333333333	3.85714285714286	3.66666666666667	1	.	0	4	5	3	5	2	2	4	2	2	5	9	3	5	5	5	2	3	2	3	3	4	2	3	4	1	3	3	9	9	9	2	3	2	1	2	2
20	2	1.57142857142857	3.71428571428571	5	1	7	3.1025641025641	2.86	3.5	3.13333333333333	3	.	0	7	5	2	5	4	1	2	4	2	5	2	5	4	5	2	2	1	1	1	4	3	1	1	3	1	1	3	3	1	5	2	1	1	1	1	2
39	2	1	2.85714285714286	4	0		2.83333333333333	4.08163265306122	4.42857142857143	3.6	1	.	0	2	5	5	5	1	1	5	1	1	5	1	3	5	5	5	2	2	1	2	2	3	9	2	4	1	2	3	2	2	3	1	1	1	1	2	2
27	1	3	3	3	4	4	2.975	3.22448979591837	3.5	3.2	1	Geomatik und Planung	1	6	5	2	5	2	1	4	2	2	3	2	3	4	5	5	2	1	1	9	3	3	2	2	2	1	1	1	3	2	2	1	2	2	1	1	2
30	1	2.28571428571429	2.42857142857143	3.71428571428571	2	6	3.94871794871795	4.31914893617021	4.42857142857143	3.13333333333333	2	philosophie	1	6	5	5	5	2	1	5	1	2	5	9	2	5	5	5	3	2	5	1	2	5	3	4	5	1	3	4	1	9	9	2	5	1	1	2	2
47	1	1.85714285714286	3.14285714285714	3.85714285714286	2	6	2.32352941176471	3.5	4	4.6	5	.	0	2	5	3	5	1	2	5	2	3	5	2	2	1	5	5	2	3	1	4	3	4	5	3	4	5	2	3	4	1	2	1	1	3	1	1	2
29	1	3.14285714285714	1.42857142857143	2	6	2	2.31578947368421	3.18	1.5	3.33333333333333	5	Rechtswissenschaften	1	6	5	2	5	4	1	5	2	3	5	1	5	4	5	5	3	1	1	5	3	2	2	2	2	1	1	3	3	1	2	1	1	1	1	1	2
20	1	3.14285714285714	2.85714285714286	4.14285714285714	3	5	3.475	2.8	1.85714285714286	2.86666666666667	1	Ich mache die Technische BMS	1	2	1	3	3	3	2	9	4	2	4	1	5	2	5	5	3	1	1	3	2	4	9	1	3	5	1	2	2	1	4	3	1	3	1	1	1
33	2	2.42857142857143	3.14285714285714	3.71428571428571	2	6	4.15	3.88	2.92307692307692	3.8	2	Germanistik	1	7	5	3	5	2	1	5	2	1	5	3	3	5	5	5	2	2	1	2	3	4	3	4	5	1	3	3	3	1	1	2	9	1	1	2	1
26	2	1.57142857142857	2.14285714285714	4.85714285714286	2	6	3.625	4.29787234042553	3.92857142857143	3.53333333333333	3	Geographie	1	6	5	4	3	2	1	5	9	1	3	9	2	5	5	5	5	3	2	1	3	5	9	4	5	1	4	5	1	1	1	4	3	1	1	1	2
53	2	1.42857142857143	3.57142857142857	4.71428571428571	3	5	3.95	4.68	4.57142857142857	3.4	2	.	0	2	5	5	5	1	1	5	1	3	5	9	2	5	5	5	5	3	2	1	2	5	9	5	5	1	4	4	2	1	1	1	5	1	1	2	1
28	1	1.42857142857143	2.42857142857143	4.42857142857143	1	7	3.47368421052632	3.93617021276596	4.5	3.6	5	Elektrotechnik	1	6	5	3	5	1	1	5	2	1	5	1	3	5	5	5	4	4	1	9	2	4	9	4	4	2	3	4	4	3	4	1	2	1	1	2	2
66	2	1.85714285714286	3.14285714285714	4	0		3.22222222222222	4.04878048780488	3.64285714285714	3.42857142857143	3	.	0	5	5	4	5	1	3	5	1	1	5	9	3	5	5	5	3	3	1	2	2	4	5	2	4	3	3	3	3	9	9	3	1	2	1	2	2
23	2	2.71428571428571	3	3.85714285714286	2	6	3.44444444444444	3.27906976744186	3.92857142857143	4	3	Politikwissenschaft	1	6	5	3	5	2	1	4	1	3	3	3	3	5	5	4	3	2	1	3	3	3	3	3	4	4	2	3	4	9	9	2	4	1	1	9	2
69	2	1.28571428571429	3	4.71428571428571	1	7	4.56410256410256	4.02	4.57142857142857	4.13333333333333	2	.	0		4	4	5	1	1	5	2	2	5	3	2	4	5	5	3	5	2	1	3	5	9	5	5	1	3	4	2	5	4	2	4	2	1	1	2
48	2	2	2.42857142857143	4.14285714285714	4	4	2.69444444444444	3.53333333333333	3.5	3.46666666666667	4	.	0	2	2	2	5	2	1	5	1	2	5	3	3	3	5	5	3	4	2	1	1	4	2	3	5	3	2	3	9	1	2	1	1	1	1	1	1
27	2	2.57142857142857	1.85714285714286	3.71428571428571	0		3.44736842105263	2.97916666666667	3.35714285714286	2.46666666666667	5	Allgemeine Geschichte	1	6	5	2	4	2	3	5	1	2	5	1	5	5	5	5	3	1	1	4	3	5	9	2	3	5	1	3	4	1	4	5	2	3	1	2	1
22	2	1.28571428571429	3.14285714285714	4.42857142857143	0		3.30769230769231	3.87755102040816	4.07142857142857	3.6	1	Geschichte	1	6	5	5	5	1	1	4	1	1	1	1	5	4	5	5	3	3	3	1	3	4	9	4	5	2	3	4	4	1	4	2	1	1	1	2	2
47	2	1.42857142857143	3.57142857142857	5	3	5	4.35897435897436	3.87755102040816	4.57142857142857	4.46666666666667	1	.	0	4	5	4	5	2	2	5	1	1	5	1	3	5	5	5	3	3	2	2	2	5	3	3	5	1	4	4	1	1	1	3	4	1	1	2	2
31	1	1.71428571428571	4.28571428571429	4.85714285714286	2	6	3.7	3.85714285714286	4.35714285714286	3.73333333333333	4	Rechtswissenschaften	1	6	4	3	5	2	2	5	2	1	5	2	2	4	5	5	2	2	9	3	2	3	3	4	3	3	4	3	2	1	1	3	1	2	1	2	2
28	1	1.14285714285714	3.57142857142857	4.85714285714286	1	7	3.46153846153846	4.02380952380952	4.71428571428571	4	3	Zeitgeschichte	1		5	4	5	2	1	5	9	1	5	9	3	5	5	5	2	1	3	2	3	3	9	3	4	1	1	3	3	9	9	1	1	9	1	2	2
22	1	1.42857142857143	3.14285714285714	4.28571428571429	2	6	3.825	4.02173913043478	4.35714285714286	3.93333333333333	3	.	0	2	5	3	5	3	9	5	2	2	9	3	3	5	5	5	5	2	3	2	3	4	4	2	4	9	4	4	2	2	2	3	4	2	1	2	1
25	2	1.42857142857143	2.57142857142857	2.85714285714286	0		3.69230769230769	3.76595744680851	3.21428571428571	3.8	3	Betriebswirtschaft	1	6	4	3	5	2	1	5	3	2	1	1	4	3	5	5	3	4	2	2	2	4	9	3	4	1	3	3	2	2	3	2	1	2	1	2	2
71	1	1.28571428571429	2.71428571428571	4.71428571428571	1	7	4.39473684210526	4.63636363636364	4.35714285714286	3.86666666666667	3	Elektrotechnik ETH	1	5	5	3	5	1	1	5	9	1	5	9	3	5	5	5	2	5	4	1	2	4	2	3	5	1	5	4	1	9	9	1	5	9	1	2	2
38	1	2.42857142857143	1.5	4.28571428571429	2	6	3.87179487179487	3.8	3	3.06666666666667	3	.	0	2	5	4	5	1	2	5	1	1	5	3	3	5	5	5	4	5	1	1	2	5	2	5	5	1	4	4	4	1	5	2	2	1	1	2	2
48	1	1.85714285714286	3.28571428571429	4.85714285714286	0		2.93939393939394	2.95918367346939	3.92307692307692	4.21428571428571	3	.	0	2	3	2	5	2	2	5	3	3	4	0	3	1	5	5	2	1	2	3	2	4	3	3	4	5	1	4	4	1	4	2	1	3	1	1	2
40	2	2	1.57142857142857	3	0		2.23076923076923	2.66	2.71428571428571	3.8	3	.	0		3	3	5	2	1	3	5	4	9	1	4	3	5	5	2	2	1	1	3	2	2	3	4	4	1	2	3	2	4	4	2	4	1	1	1
33	1	2	2.71428571428571	4.57142857142857	2	6	3.26315789473684	4.06521739130435	2.42857142857143	3.06666666666667	5	Philosophie	1	6	5	3	5	3	2	5	1	1	5	9	3	5	5	5	4	2	2	1	1	4	3	5	5	2	2	5	3	1	9	2	2	1	1	2	2
73	1	1.85714285714286	2.85714285714286	3.42857142857143	0		2.79487179487179	3.5	3.78571428571429	3.66666666666667	1	Bauingenieur	1	5	4	3	4	2	2	4	2	3	3	2	4	4	5	5	2	4	1	2	3	4	3	4	3	3	2	3	2	2	4	3	2	3	1	2	2
27	1	2	1.85714285714286	2.71428571428571	2	6	2.3030303030303	3.73333333333333	3.64285714285714	2.86666666666667	2	Physik	1	6	5	3	5	1	9	5	1	1	5	1	2	5	5	5	2	1	1	9	2	3	3	9	4	3	3	3	3	2	5	1	1	1	1	2	9
68	1	3.14285714285714	3.42857142857143	3.85714285714286	2	6	3.02564102564103	3.18	2.28571428571429	2.8	3	Informatik	1	5	4	1	5	2	1	9	1	2	9	2	4	5	5	5	2	2	1	3	2	4	1	2	4	4	1	2	4	4	4	1	1	2	1	1	1
21	2	2	3.42857142857143	4.14285714285714	3	5	4.05263157894737	2.8	3.14285714285714	3.8	2	.	0	2	5	3	4	2	5	5	2	3	4	2	4	1	3	5	2	1	1	2	2	4	2	1	4	5	2	3	1	2	3	3	1	3	1	1	2
27	2	2.28571428571429	3.28571428571429	4.14285714285714	2	6	4.13157894736842	4.74418604651163	4.85714285714286	4.06666666666667	5	Phil I	1	6	5	5	5	1	9	5	1	3	5	9	2	5	5	5	3	4	4	1	1	5	9	5	5	1	4	4	5	2	1	0	4	1	1	2	2
20	1	1.42857142857143	3	4.28571428571429	2	6	3	3.66666666666667	4.35714285714286	4.26666666666667	1	.	0	6	5	3	5	3	9	5	9	2	1	9	4	4	5	5	3	3	1	4	2	3	9	3	4	4	2	5	9	9	9	1	1	1	1	2	2
25	1	1.42857142857143	2.14285714285714	4.71428571428571	1	7	3.22222222222222	4.14583333333333	3.92857142857143	3.86666666666667	2	Allgemeine Geschichte	1	6	5	4	5	1	1	9	2	1	9	3	3	3	5	5	5	1	1	4	2	5	9	9	4	1	2	5	1	1	1	9	1	2	1	2	1
28	1	1.28571428571429	2.42857142857143	4.14285714285714	0		2.95	4.10526315789474	3.5	3.46666666666667	2	.	0	7	5	2	4	3	1	9	9	2	9	9	2	5	4	3	3	1	9	9	9	2	9	3	9	9	3	3	1	9	9	2	2	1	1	2	9
20	2	1.57142857142857	3.42857142857143	3.85714285714286	2	6	3.71794871794872	3.48936170212766	3.57142857142857	3.92857142857143	2	.	0	2	5	3	5	1	2	5	3	2	1	2	4	5	5	5	3	2	1	2	4	1	9	4	3	3	3	2	1	1	4	1	1	2	1	2	2
19	2	1.57142857142857	3.42857142857143	4.71428571428571	3	5	3.35	4.46153846153846	3.92857142857143	3.28571428571429	2	Sch??lerin	1		5	2	4	2	9	9	9	2	9	9	4	4	5	4	3	2	5	1	2	4	9	3	4	1	3	3	9	9	9	2	2	1	1	2	9
25	1	1.42857142857143	3.57142857142857	4.57142857142857	1	7	3.43589743589744	3.90909090909091	4.35714285714286	3.53333333333333	5	Informatik	1	2	5	3	5	3	9	5	1	2	5	1	3	5	5	5	3	2	2	4	4	3	9	9	3	3	2	4	9	1	5	2	1	1	1	1	2
39	1	1.28571428571429	3	4.28571428571429	3	5	3.57894736842105	4.52380952380952	3.92857142857143	3.8	5	Allgemeine Geschichte	1	6	5	3	5	1	9	4	1	1	9	9	3	5	5	5	3	3	2	1	2	5	9	2	5	2	2	3	2	9	9	3	2	1	1	2	2
73	1	2.71428571428571	2.28571428571429	3.57142857142857	3	5	3.86486486486486	3.39583333333333	2.5	3.8	5	.	0	5	9	3	5	0	2	4	2	1	5	2	2	4	5	5	2	3	3	4	3	4	9	9	5	5	2	3	5	2	4	4	1	3	1	1	1
45	2	2.42857142857143	2	3.14285714285714	4	4	3.55	4.025	3.14285714285714	3.06666666666667	5	.	0		5	5	5	2	2	5	1	1	5	9	3	5	5	5	2	1	1	1	3	4	9	3	5	1	1	3	2	9	9	1	1	9	1	1	2
66	2	2.14285714285714	3	3.71428571428571	5	3	3.46153846153846	3.24	3.5	3.4	1	.	0	2	3	2	5	2	3	5	3	2	5	1	4	3	5	5	1	1	1	5	2	4	2	4	4	1	3	1	2	1	3	2	2	1	1	1	2
39	1	2.14285714285714	2.42857142857143	3.42857142857143	2	6	3.15384615384615	3.89583333333333	4.07142857142857	3.13333333333333	4	Allgemeine Geschichte	1	2	5	3	5	2	2	5	1	2	5	1	3	5	5	5	2	3	2	1	2	4	9	4	4	2	3	4	2	1	2	2	2	1	1	2	2
25	1	1.71428571428571	2.42857142857143	3.71428571428571	2	6	3.15	3.28	3	2.73333333333333	2	Rechtswissenschaft	1	6	5	4	5	2	4	5	4	1	5	2	5	3	5	5	2	1	1	1	4	3	4	5	5	4	4	3	4	1	3	1	1	2	1	1	2
35	1	2	4.28571428571429	5	1	7	3.77142857142857	4.2093023255814	4.85714285714286	4.35714285714286	1	.	0	6	5	4	4	2	3	4	9	1	4	9	4	4	5	9	3	1	1	3	2	4	9	9	4	2	2	3	2	9	9	1	5	2	1	2	2
30	1	1.85714285714286	2.14285714285714	4.28571428571429	3	5	4.05128205128205	3.58333333333333	4	3.8	3	.	0	2	5	3	5	3	9	5	3	1	5	2	3	4	5	5	4	2	1	1	2	5	3	5	3	3	4	4	4	1	3	2	1	2	1	2	1
28	2	2.28571428571429	3.57142857142857	4.85714285714286	2	6	3.40540540540541	3.26	3.42857142857143	3.26666666666667	3	Rechtswissenschaften	1	6	3	3	5	3	2	4	2	3	5	2	4	3	5	5	3	2	2	3	3	4	2	3	4	2	2	3	4	2	3	2	3	3	1	2	2
45	1	1	3.28571428571429	4	1	7	4.475	3.96	4.5	4.13333333333333	1	Philosophie/Physik	1	2	5	5	4	2	1	4	2	3	4	2	3	5	5	5	2	4	1	1	1	5	5	4	4	1	5	4	2	1	2	1	3	2	1	2	2
60	2	3.42857142857143	3.28571428571429	4	0		3.76923076923077	4.0625	3.35714285714286	3.26666666666667	2	.	0	3	9	5	5	1	1	5	2	1	5	3	3	4	5	5	3	3	1	1	1	5	3	5	5	1	4	4	2	2	2	1	2	2	0	2	2
64	1	1.85714285714286	3	4.14285714285714	1	7	4.02631578947368	3.36	4	3.92857142857143	2	.	0	5	4	5	5	1	1	5	4	1	4	2	4	4	5	5	3	2	1	1	2	3	2	3	4	5	2	4	1	1	5	2	4	3	1	2	1
26	2	1.71428571428571	3.28571428571429	3.83333333333333	2	6	3.36842105263158	3.80434782608696	3.28571428571429	3.13333333333333	1	Soziologie	1	6	5	2	5	1	5	5	1	2	9	9	3	5	5	5	3	1	1	1	2	4	9	3	4	3	2	3	2	9	9	3	1	9	1	2	2
33	2	1.71428571428571	3.42857142857143	4.28571428571429	0		4.44736842105263	4.26190476190476	3.92857142857143	3.2	5	Design	1	2	5	4	4	1	3	9	1	2	5	9	3	5	5	5	4	3	1	1	2	5	5	5	5	5	4	4	3	9	9	1	5	1	1	2	2
27	2	2.66666666666667	2.28571428571429	3.28571428571429	3	5	3.11428571428571	3.41666666666667	3.64285714285714	3.26666666666667	3	Rechtswissenschaften	1	6	5	3	4	2	5	5	2	1	1	1	3	5	5	5	3	3	5	5	2	5	9	2	5	4	3	2	9	2	4	1	1	2	1	1	2
31	2	1.85714285714286	3	3.71428571428571	0		3.52777777777778	3.63265306122449	3.64285714285714	3.6	3	Germanistik	1	6	5	3	5	1	1	5	1	2	5	2	3	5	5	4	2	2	1	2	2	4	3	3	5	1	2	3	3	1	2	2	1	1	1	2	2
27	2		2.85714285714286	3.85714285714286	2	6	3.30769230769231	3.22916666666667	3.57142857142857	3.2	2	.	0	2	2	2	5	2	2	5	4	2	2	2	3	2	5	5	3	3	3	3	3	4	9	3	4	5	3	4	4	3	4	2	2	2	1	2	1
55	2	1.28571428571429	2.85714285714286	3.85714285714286	0		3.72972972972973	3.98	4.64285714285714	3.66666666666667	1	.	0		5	4	5	1	1	9	3	1	9	2	2	3	5	5	2	3	2	1	1	3	2	4	5	1	3	3	2	1	2	2	5	2	1	2	2
55	2	3.57142857142857	2.28571428571429	3.14285714285714	2	6	3.38888888888889	3.52	2.85714285714286	2.8	1	.	0	3	9	3	5	1	2	5	3	2	4	2	3	2	5	5	3	2	1	3	3	3	2	3	4	2	2	3	2	2	4	3	1	2	1	2	2
20	2	1.14285714285714	2.71428571428571	4.42857142857143	1	7	3.25641025641026	3.82978723404255	4.35714285714286	2.66666666666667	1	.	0	6	5	3	5	1	9	5	1	2	5	9	3	5	5	5	4	1	4	3	2	3	4	2	5	1	1	2	5	1	1	1	1	1	1	2	2
20	2	1.57142857142857	2.57142857142857	4.28571428571429	3	5	3	3.68421052631579	3.71428571428571	3.26666666666667	2	.	0	2	5	2	5	3	9	9	1	2	9	9	4	5	5	5	3	1	1	9	3	2	9	1	3	3	1	1	5	9	9	3	1	9	1	2	9
71	1	1.16666666666667	3.5	4.57142857142857	0		3.41176470588235	4.73170731707317	4.28571428571429	4.46666666666667	3	Architektur/St??dtbau/Regionalplanung	1	5	5	5	5	1	9	5	2	9	5	9	3	5	5	5	3	4	2	1	1	5	9	5	5	1	4	4	1	9	9	1	5	9	1	2	2
55	2	1.71428571428571	3.14285714285714	3.85714285714286	2	6	3.55263157894737	3.62	4.14285714285714	4	1	.	0	2	5	3	5	1	1	5	2	2	5	3	4	4	5	5	3	2	1	2	1	4	5	2	3	1	2	3	2	2	4	1	1	2	1	2	1
28	2	1.57142857142857	2.57142857142857	3.57142857142857	2	6	2.775	3.72916666666667	4.14285714285714	3.66666666666667	4	umweltpsychologie	1	6	5	5	5	2	3	5	1	2	5	9	3	5	5	5	3	2	2	3	2	2	4	3	5	1	3	4	2	1	1	3	1	1	1	2	2
30	2	2.14285714285714	3.14285714285714	3.71428571428571	4	4	3.625	3.64	4.42857142857143	3.53333333333333	2	HF Geschichte, NF Span. Lit. und Sprachwiss.	1	4	4	4	4	1	2	5	3	2	5	2	3	3	5	5	3	4	2	1	1	5	4	3	5	2	3	3	2	3	4	1	1	3	1	2	2
54	1	2.14285714285714	3.14285714285714	4.14285714285714	2	6	3.65789473684211	3.58	4.35714285714286	3.93333333333333	1	.	0		5	5	5	1	1	4	4	1	5	9	4	1	5	5	3	3	1	4	2	3	4	4	4	1	3	3	4	1	2	2	1	3	1	2	2
67	1	3	2.42857142857143	3	4	4	3.47222222222222	3.78	2.71428571428571	3.46666666666667	5	Jura	1	5	5	3	5	2	1	5	2	1	5	1	2	5	5	5	3	4	1	3	2	4	9	5	5	1	4	3	4	1	5	2	3	1	1	2	2
26	2	1.14285714285714	3.28571428571429	4.57142857142857	0		3.28205128205128	3.95744680851064	4.21428571428571	3.66666666666667	5	Geographie	1	6	5	4	5	3	1	4	1	2	5	9	3	5	5	5	3	3	4	1	2	3	2	3	4	2	4	4	3	9	9	3	4	1	1	2	2
32	1	3	2.57142857142857	3.42857142857143	4	4	3.64864864864865	2.86	3	3	2	.	0	2	1	3	5	2	4	4	4	2	5	2	4	1	5	5	2	1	1	1	1	4	3	2	3	1	1	2	4	2	3	2	1	2	1	2	2
31	1	1	3.28571428571429	4.14285714285714	2	6	3.6	3.4	4.85714285714286	3.73333333333333	1	Psychologie	1	6	5	4	5	2	2	4	2	2	5	2	3	4	5	5	3	3	1	4	2	3	2	3	4	1	3	3	2	1	3	2	1	1	1	1	2
30	2	2.28571428571429	2.42857142857143	3.85714285714286	0		3.94444444444444	3.65909090909091	4	3.73333333333333	5	Kunstgeschichte	1	6	5	3	3	2	1	4	9	4	5	9	3	5	5	5	2	3	2	3	2	4	2	3	4	2	3	3	2	9	9	9	5	9	1	2	2
27	1	2.85714285714286	2	2.5	0		2.71794871794872	2.70212765957447	1.71428571428571	2.6	5	Betriebs??konom FH	1	2	5	1	4	5	9	5	4	3	3	1	5	5	4	4	2	1	1	3	3	3	9	1	2	1	1	2	5	2	5	4	4	3	1	2	2
49	1	3.42857142857143	4.42857142857143	4.85714285714286	4	4	4.65	3.86	4.14285714285714	3.4	5	.	0	7	5	3	0	5	1	5	1	3	4	3	4	5	5	5	5	2	5	2	2	5	3	4	5	4	2	5	1	1	2	2	4	2	1	2	2
28	2	2.42857142857143	3.71428571428571	3.71428571428571	0		3.35	3.66666666666667	4.14285714285714	3.26666666666667	4	Rechtswissenschaften	1	6	5	3	5	2	2	5	2	2	5	2	3	5	5	5	3	3	2	2	0	4	2	3	3	1	3	4	4	2	1	2	2	3	1	2	2
25	2	1	3.28571428571429	4.57142857142857	0		3.44736842105263	3.89795918367347	4.57142857142857	3.86666666666667	5	umweltwissenschaften	1	6	5	4	4	3	1	5	1	1	5	1	3	5	5	5	3	4	2	1	3	4	9	4	5	2	3	5	3	2	5	1	1	1	1	2	2
59	1	2.71428571428571	1.85714285714286	4.42857142857143	2	6	2.975	3.22	3.14285714285714	3.46666666666667	2	BWL	1	2	5	5	5	1	1	4	4	4	3	1	2	4	5	5	4	3	1	1	1	3	2	5	5	5	2	4	5	2	4	4	1	4	1	1	1
54	1	2.42857142857143	4	3.85714285714286	0		4.07692307692308	3.53191489361702	3.85714285714286	3.33333333333333	3	.	0		5	4	5	3	3	5	2	2	5	1	0	5	5	5	3	3	2	2	2	4	2	4	4	4	3	4	3	3	3	3	1	2	1	2	2
24	2	2.57142857142857	2.42857142857143	3.42857142857143	4	4	4.08333333333333	2.95833333333333	2.92857142857143	3.06666666666667	3	P??dagogische Hochschule Thurgau	1	6	4	3	5	3	5	5	4	2	5	2	3	4	5	5	4	3	1	2	5	4	2	2	4	5	1	3	4	1	5	2	1	2	1	1	1
28	1	1.57142857142857	3	3.85714285714286	3	5	2.28205128205128	2.83673469387755	2.85714285714286	2.46666666666667	3	physik	1	6	5	3	5	3	9	4	2	4	5	1	5	4	4	5	3	1	1	4	5	3	1	1	4	1	1	2	3	2	3	4	3	3	2	2	2
26	1	1.85714285714286	1.71428571428571	4	3	5	2.76315789473684	3.16326530612245	3.07142857142857	2.8	1	Informatik	1	6	5	2	4	2	9	4	2	2	5	1	4	4	5	5	2	2	1	4	3	4	2	1	3	1	2	2	3	2	3	2	1	2	1	2	2
45	1	1.14285714285714	4	4.85714285714286	5	3	3.73684210526316	4.16	4.64285714285714	3.46666666666667	1	Biologie	1	6	5	5	5	2	3	5	3	1	5	2	2	4	5	5	5	4	2	2	3	4	4	4	4	1	3	4	2	1	2	2	4	3	1	2	2
27	1	3	1	1.28571428571429	4	4	1.84615384615385	1.64	1	1.8	5	Touristik	1	2	2	2	5	5	5	1	5	5	1	1	5	1	1	2	1	1	1	5	3	3	2	1	3	5	1	3	5	5	5	5	1	5	2	1	2
43	1	2	2	3.28571428571429	4	4	3.4	3.86	4.85714285714286	4.26666666666667	3	Rechtswissenschaft	1	2	5	5	5	2	1	3	2	2	5	2	2	4	5	4	3	4	2	3	2	4	3	5	4	2	2	3	3	2	4	3	3	2	1	2	2
27	2	2.71428571428571	2.42857142857143	3.57142857142857	2	6	2.94736842105263	3.35416666666667	3.92857142857143	3.93333333333333	5	Geschichte	1	6	4	3	5	3	2	4	2	4	9	2	5	5	4	4	2	2	1	2	3	2	3	9	4	4	2	2	3	2	4	2	1	1	1	2	2
42	2	1	4	4.71428571428571	0		4.2	3.97872340425532	3.85714285714286	4.4	2	.	0	7	9	5	4	1	1	5	3	1	5	3	2	9	5	5	3	2	1	1	2	4	9	4	4	3	2	4	1	1	2	1	4	2	1	1	2
63	2	1.42857142857143	2.71428571428571	4.33333333333333	2	6	4.025	3.43478260869565	4.14285714285714	3.66666666666667	3	.	0	5	5	4	5	3	3	5	1	2	5	1	3	5	5	5	3	3	1	0	0	0	9	3	5	0	4	4	1	2	2	0	1	2	1	1	2
56	1	2.42857142857143	2.57142857142857	3.71428571428571	4	4	4.175	3.53061224489796	3.64285714285714	3.86666666666667	3	.	0		5	4	4	2	2	5	4	5	5	4	2	2	5	5	2	4	1	3	3	5	9	2	5	1	3	2	2	2	2	2	2	2	1	1	1
26	2	2.28571428571429	2.85714285714286	3.57142857142857	2	6	2.66666666666667	2.63265306122449	3.21428571428571	3.66666666666667	5	Medien- und Kommunikationswissenschaften	1	2	5	2	9	3	5	5	2	5	5	1	4	5	5	5	1	1	1	9	2	2	9	1	2	4	1	2	2	5	5	2	2	2	1	2	1
26	2	1.57142857142857	3.14285714285714	4.28571428571429	0		3.575	3.68	4.64285714285714	3.73333333333333	2	Biologie	1	6	4	4	5	2	3	5	2	2	4	2	3	4	5	5	4	3	1	3	3	3	4	3	3	2	4	3	3	1	3	2	2	3	1	2	1
48	1	3.28571428571429	2.28571428571429	3.42857142857143	2	6	3.43589743589744	3.26086956521739	2.07142857142857	2.8	1	.	0	2	1	2	5	2	3	9	4	3	9	2	3	1	5	5	2	1	1	9	3	4	9	3	4	0	2	2	2	2	5	3	1	2	1	1	9
25	2	1.71428571428571	3.28571428571429	4.71428571428571	3	5	3.31578947368421	4.28260869565217	4.07142857142857	3.2	5	Biologie	1	6	5	3	5	1	1	5	1	2	5	1	2	5	5	5	3	5	1	2	1	5	9	2	5	3	3	3	2	1	1	1	5	1	1	2	2
24	1	1.28571428571429	1.85714285714286	4	2	6	3.4	3.9	4.71428571428571	4.4	1	Biologie	1	6	5	4	5	2	2	5	2	2	3	1	3	5	5	5	3	4	1	2	3	4	3	4	4	1	3	4	3	1	2	1	1	2	1	2	2
34	2	2.28571428571429	2.42857142857143	3.57142857142857	0		4.30769230769231	4.02222222222222	4.14285714285714	4.26666666666667	5	Germanistik	1	6	5	5	4	2	2	5	2	4	5	2	3	4	5	5	2	4	2	1	3	4	4	9	4	5	3	3	2	2	4	2	2	3	1	2	2
56	1	1.14285714285714	3.28571428571429	4.42857142857143	2	6	3.225	4.12244897959184	4.42857142857143	3.33333333333333	5	Physik	1	2	5	5	5	1	1	5	1	2	5	3	3	5	5	5	2	4	1	5	2	3	3	4	5	1	3	3	3	1	2	2	1	1	1	2	2
27	2	1.14285714285714	3.42857142857143	4.85714285714286	2	6	3.38888888888889	3.80434782608696	4.21428571428571	4	5	Psychologie	1	6	5	4	5	3	2	5	2	2	5	1	2	5	5	5	3	3	3	1	2	2	9	5	4	1	3	3	2	9	3	2	1	2	1	2	9
49	2	1	2.85714285714286	4.85714285714286	0		4.3	3.92	4.07142857142857	3.6	1	Germanistik	1	2	1	5	4	2	1	5	2	1	5	4	2	1	5	5	3	3	5	1	1	4	5	5	5	3	1	3	2	1	2	1	1	3	1	2	2
73	1	1.85714285714286	2.71428571428571	4	2	6	4.25641025641026	4.28888888888889	4	3.8	1	.	0		4	4	5	1	1	4	1	1	4	9	3	5	5	4	3	3	3	1	1	5	3	4	5	1	4	3	1	9	9	3	3	2	1	2	2
21	1	3.28571428571429	1.57142857142857	3	0		2.5	3.43181818181818	3.28571428571429	3.57142857142857	3	.	0	2	5	5	4	3	9	9	4	5	9	1	4	3	9	5	3	1	1	9	3	3	9	1	4	3	1	2	4	2	5	1	1	3	1	1	2
41	2	2.42857142857143	2.14285714285714	3.14285714285714	2	6	2.82051282051282	3.7	3.35714285714286	2.26666666666667	4	Sinologie	1	2	5	5	5	2	5	5	2	1	5	1	5	4	5	5	3	3	1	5	3	5	4	3	5	5	3	5	3	2	2	3	1	2	1	2	2
29	1	2.14285714285714	3	3.57142857142857	0		2.69444444444444	3.78723404255319	4.14285714285714	3	4	Anglistik	1	6	3	5	5	5	1	5	4	2	5	4	2	3	5	5	3	1	1	9	1	5	9	5	5	4	2	4	3	1	2	2	3	1	1	2	2
23	2	2.28571428571429	2.71428571428571	2.85714285714286	0		3.44736842105263	3.20408163265306	2.5	3.06666666666667	2	Wirtschaft	1	2	4	2	4	3	1	5	3	3	5	1	4	4	5	5	2	3	2	1	3	3	1	3	3	3	1	2	4	1	4	2	1	2	1	2	2
29	1	3.28571428571429	1.71428571428571	3.85714285714286	3	5	3.325	3.16	2.92857142857143	3.53333333333333	5	Sozialpsychologie	1	6	5	3	4	3	4	5	2	3	5	1	4	5	5	5	4	1	1	3	3	5	9	9	3	5	1	4	4	1	5	3	1	2	1	1	2
56	2	1.42857142857143	3	4.14285714285714	0		3.52777777777778	3.7	4.71428571428571	4.13333333333333	1	Studium (Abschluss 2003) Psychologie, lic. phil	1	4	5	3	2	2	2	5	3	2	4	2	3	3	5	5	2	3	5	3	2	5	2	4	3	2	3	4	2	1	2	2	1	3	1	2	1
69	2	2.42857142857143	3	3.85714285714286	3	5	3.76923076923077	4.1	4.07142857142857	3.93333333333333	3	.	0	5	9	3	5	1	1	5	2	1	5	5	4	5	5	5	2	2	1	2	2	5	9	9	5	1	9	4	1	1	1	3	1	1	1	1	1
53	1	2.28571428571429	3.14285714285714	4.28571428571429	0		3.10526315789474	3.2	3	3.13333333333333	3	.	0	2	5	5	5	1	3	3	2	1	5	2	4	4	5	5	2	2	1	4	2	3	3	3	5	2	1	3	1	1	4	4	1	2	1	1	2
21	2	1.57142857142857	3	4.28571428571429	2	6	2.89473684210526	3.48837209302326	3.14285714285714	2.86666666666667	2	.	0	6	5	1	4	2	9	4	2	2	5	1	3	4	2	9	4	2	1	9	3	9	9	2	3	1	2	4	3	1	3	4	2	2	1	1	1
49	1	1.71428571428571	2.85714285714286	3.85714285714286	5	3	3.45	3.38	3.64285714285714	3.13333333333333	2	.	0	2	1	3	5	2	2	5	4	3	5	1	2	2	5	5	3	2	1	1	2	3	3	5	4	3	2	3	5	1	1	2	1	2	1	2	2
32	2	1.28571428571429	2.85714285714286	4.14285714285714	4	4	3.775	3.9	4.64285714285714	3.93333333333333	5	Medizin	1		5	5	4	2	2	5	2	1	5	3	3	5	5	5	3	2	1	1	2	4	3	3	4	1	2	5	2	1	2	2	1	2	1	2	2
22	2	2.14285714285714	3.42857142857143	4.28571428571429	1	7	2.97435897435897	3.88888888888889	4.15384615384615	4.26666666666667	5	Arch??ologie	1	6	5	2	5	3	1	5	1	2	3	9	3	5	4	5	4	1	1	1	3	2	9	9	4	4	1	5	2	9	9	2	2	9	1	2	2
20	2	1.28571428571429	3.71428571428571	4.57142857142857	4	4	3.94871794871795	4.74468085106383	3.92857142857143	4	1	.	0	2	5	3	5	1	9	4	1	1	9	9	2	5	5	5	4	3	5	1	2	4	4	4	4	1	5	5	2	1	3	1	9	2	1	2	2
37	1	1.14285714285714	3.85714285714286	4.71428571428571	1	7	3.33333333333333	3.4	3.71428571428571	2.6	1	Gesang	1	2	1	5	5	2	1	5	4	1	1	1	3	2	5	5	3	3	3	1	4	5	4	4	4	1	2	4	3	2	2	1	3	2	1	2	2
32	2	2.71428571428571	1.71428571428571	3.57142857142857	4	4	3.23076923076923	3.84	3.78571428571429	3.46666666666667	3	sozialp??dagogik	1	2	2	3	5	2	1	5	1	3	5	2	1	2	5	5	3	1	1	1	1	4	9	4	5	1	3	4	3	1	1	1	4	3	1	2	2
23	1	1.42857142857143	1.71428571428571	3.42857142857143	0		3.38461538461538	3.06	3	2.2	2	.	0	2	1	4	5	2	2	5	2	2	5	1	4	2	4	5	4	1	1	2	3	4	2	3	4	2	1	3	3	1	5	3	2	1	1	2	1
27	2	1.57142857142857	3.28571428571429	4.14285714285714	2	6	4.025	4.06382978723404	4.21428571428571	3.6	3	allgemeine Sprachwissenschaft	1	6	5	5	4	2	2	5	2	4	5	2	3	5	5	5	3	4	1	1	3	5	4	4	5	2	4	5	2	1	3	1	3	3	1	2	2
25	2	2.14285714285714	2.42857142857143	4.42857142857143	0		3.13157894736842	3.24	3.42857142857143	3.6	3	.	0	2	1	4	9	2	1	5	5	1	3	1	3	3	5	5	3	1	1	1	3	4	2	3	4	1	1	3	4	2	4	1	3	3	1	2	1
31	2	1.85714285714286	3	4.14285714285714	2	6	2.4	3.48837209302326	4.21428571428571	4	3	Allgemeine Geschichte	1	6	5	3	4	1	9	4	1	4	3	9	3	4	5	5	3	2	1	3	4	2	9	9	3	4	2	2	9	9	9	2	1	9	1	2	1
33	2	3.42857142857143	2.71428571428571	4.28571428571429	3	5	2.66666666666667	3.38	4.21428571428571	3.4	5	Betriebswirtschaft	1	2	4	3	5	1	2	4	3	3	4	3	4	3	5	4	3	3	1	1	2	4	9	4	4	4	3	4	2	2	3	2	2	2	1	2	2
30	2	1.42857142857143	3.42857142857143	4.71428571428571	0		2	3.75510204081633	4.21428571428571	4.13333333333333	2	Informatik	1	2	5	3	4	1	1	4	3	1	5	1	2	3	5	5	3	4	1	2	4	4	9	3	4	4	2	3	2	2	5	2	1	3	1	2	2
66	1	1.85714285714286	3.85714285714286	4.28571428571429	0		3.20512820512821	3.74	4.42857142857143	3.86666666666667	4	Geografie	1	5	5	4	5	1	1	5	2	1	5	2	3	5	5	5	2	4	1	1	3	4	3	3	4	1	4	4	2	2	4	2	1	1	1	2	2
34	2	2.85714285714286	2.14285714285714	3.71428571428571	2	6	3.8974358974359	3.54	3.14285714285714	2.6	1	.	0	2	2	4	5	2	2	5	2	2	5	2	2	2	5	5	2	2	1	2	2	5	3	5	5	4	1	2	3	2	2	2	2	3	1	2	1
27	1	2.28571428571429	1.71428571428571	2.71428571428571	0		3.13157894736842	3.88	4.28571428571429	3.66666666666667	4	Sekundarlehrer	1	6	5	3	5	1	3	5	1	1	5	2	3	5	5	5	3	2	1	1	2	4	3	3	5	2	2	3	2	1	3	2	3	1	1	2	2
27	2	2	2.71428571428571	4.28571428571429	2	6	4.25	3.96	3.78571428571429	3.53333333333333	1	R??toromanische Sprache und Kultur	1	6	5	4	5	1	2	5	1	2	5	1	3	5	5	5	3	4	1	1	2	5	2	3	5	2	4	4	2	1	1	2	4	1	1	2	2
27	2	1.57142857142857	3.14285714285714	4.57142857142857	1	7	3.55	4.15909090909091	4.78571428571429	4.13333333333333	5	P??dagogik	1	6	5	4	5	2	1	5	1	2	5	9	3	5	5	5	3	1	4	1	2	4	3	4	5	1	2	5	2	9	9	1	1	9	1	2	2
24	1	1.14285714285714	2.85714285714286	4.57142857142857	2	6	2.84615384615385	3.78	4.5	4.2	5	Allg. Geschichte	1	6	5	4	4	1	1	5	2	2	2	2	3	4	5	5	3	3	1	2	3	3	3	4	4	3	4	4	2	1	2	3	2	1	1	2	1
21	1	1.57142857142857	2.71428571428571	3.85714285714286	4	4	2.86842105263158	3.28571428571429	3.71428571428571	3.66666666666667	2	.	0	2	1	3	5	3	9	5	3	3	4	1	2	2	5	5	2	3	1	1	2	4	9	2	4	5	1	3	5	4	3	1	5	2	1	1	1
28	1	3.42857142857143	2.85714285714286	3.85714285714286	3	5	3.23684210526316	3.75555555555556	4	3.06666666666667	4	Informatik	1	2	5	4	5	1	1	4	1	2	5	9	3	4	5	5	2	4	3	2	3	3	3	3	3	4	3	3	4	9	9	1	2	9	1	1	2
32	1	1.71428571428571	3	4.28571428571429	0		3.53846153846154	3.44	4.5	3.86666666666667	2	Bauingenieur FH	1	2	1	4	5	4	3	5	3	1	4	2	2	1	5	5	3	2	1	3	2	4	2	3	5	4	3	4	2	1	1	1	1	1	1	1	1
46	2	1.57142857142857	2.42857142857143	4.14285714285714	0		3.625	4.35555555555556	4.07142857142857	3.86666666666667	3	Latein	1	4	5	4	3	1	1	5	1	1	5	9	2	5	5	5	3	3	9	2	2	2	4	3	4	1	2	3	2	9	9	1	3	1	1	2	2
30	1	2	3.28571428571429	3.57142857142857	3	5	3.5	3.36734693877551	3.92857142857143	4	1	Sozialp??dagogik	1	6	2	3	5	2	2	4	3	1	5	1	5	2	5	5	4	4	5	3	2	4	3	3	4	1	2	2	2	2	3	2	2	3	1	2	2
29	1	1.28571428571429	3.42857142857143	4.28571428571429	3	5	2.84210526315789	3.34	4	3.6	3	Rechtswissenschaften	1	2	5	5	5	2	4	5	2	4	4	1	4	5	5	5	2	5	2	2	2	4	2	3	3	4	3	3	3	3	4	2	1	1	1	2	2
26	2	1.57142857142857	3.71428571428571	4.71428571428571	0		3.875	4.18181818181818	4.42857142857143	4.2	3	Informationswissenschaft	1	4	5	5	5	1	3	5	1	2	4	9	4	5	5	5	4	3	3	2	2	5	3	3	5	3	3	4	1	9	9	1	4	1	1	2	2
27	1	1.14285714285714	2.42857142857143	4.71428571428571	2	6	3.66666666666667	3.20408163265306	3.71428571428571	4.06666666666667	5	Politikwissenschaft	1	6	5	5	5	4	2	5	2	4	5	1	4	5	5	5	2	1	9	1	4	2	1	3	3	1	3	5	3	2	5	3	2	3	1	1	2
53	1	1.28571428571429	3.28571428571429	4.16666666666667	0		3.625	3.78	4	3.4	1	.	0	2	5	5	5	2	2	4	2	2	5	3	4	4	5	5	3	3	2	1	3	4	5	4	4	3	3	3	2	1	3	1	2	3	1	2	2
26	2	2.85714285714286	2.42857142857143	3.28571428571429	4	4	3	3.58333333333333	2.78571428571429	2.8	2	Pharmazie	1	6	5	2	5	2	9	5	1	2	5	2	4	5	5	5	3	3	1	4	2	3	9	9	4	2	1	1	4	3	4	2	1	1	1	2	2
49	2	2.57142857142857	2.85714285714286	4.28571428571429	4	4	4.15	3.6875	4.14285714285714	3.85714285714286	1	P??dagogik	1	6	5	3	5	2	1	5	2	1	5	1	3	5	5	5	3	2	1	3	3	3	4	3	5	1	3	3	2	1	4	2	4	2	1	2	2
56	2	2	3.42857142857143	4.28571428571429	3	5	4.575	3.9	4.64285714285714	3.86666666666667	3	.	0	2	5	5	5	1	3	4	3	2	5	2	3	4	5	5	4	2	5	1	2	5	5	5	5	1	4	4	2	2	3	2	3	2	1	2	2
67	1	2.42857142857143	2.57142857142857	3	0		3	3.79591836734694	3.14285714285714	2.66666666666667	1	.	0	5	5	3	5	1	2	9	2	1	9	2	2	4	4	5	3	2	2	1	2	4	3	3	4	1	2	3	2	2	2	2	1	2	1	2	9
22	1	3.71428571428571	1.85714285714286	2.71428571428571	4	4	2.12820512820513	2.22	1.21428571428571	1.2	3	Jura	1	6	5	2	5	3	5	2	2	2	2	1	5	4	5	4	1	1	1	4	4	2	2	1	3	4	1	3	5	2	5	4	2	3	1	1	1
23	1	1.28571428571429	3.28571428571429	4.42857142857143	2	6	2.86842105263158	3.71111111111111	3.57142857142857	3.6	3	Geomatik, FHNW	1	6	5	3	5	4	9	9	2	3	9	2	4	5	4	5	5	1	1	3	3	3	9	4	3	9	2	4	3	4	4	3	1	1	1	2	2
72	1	2.33333333333333	3.71428571428571	4.57142857142857	2	6	3.71794871794872	3.64	3.46153846153846	3.4	2	Erziehungswissenschaften	1	5	5	4	5	2	2	9	1	3	5	3	3	5	5	5	1	3	1	1	1	4	3	4	4	5	2	4	2	1	2	2	1	2	1	1	2
26	1	1.42857142857143	3.42857142857143	3.71428571428571	0		3.23076923076923	3.4	3.57142857142857	3.53333333333333		Psychologie	1		5	4	5	2	3	5	2	2	5	3	4	5	5	5	3	2	5	5	2	5	4	2	5	4	3	3	3	2	3	3	2	3	1	2	2
34	1	3.14285714285714	3.14285714285714	3.42857142857143	0		3.025	3.02	3	3.53333333333333	3	Elektrotechnik ETH	1	2	1	3	5	2	2	4	3	2	5	2	3	1	4	4	3	2	1	3	2	3	3	3	1	5	1	3	3	1	2	2	2	2	1	1	2
27	2	5	1	1	0		4.325	3.62	1.57142857142857	1.8	1	Wirtschaft	1	2	1	1	5	2	1	5	4	1	4	2	3	1	5	5	3	1	5	1	1	4	3	3	5	1	1	4	4	1	2	2	1	3	1	2	2
24	2	2.14285714285714	2.85714285714286	3.42857142857143	0		2.62857142857143	3	3.07142857142857	3.13333333333333	1	.	0	2	1	2	5	3	9	5	3	1	9	1	4	1	4	9	1	3	1	3	3	2	9	2	4	3	1	2	5	1	4	3	1	9	1	1	9
26	2	2.14285714285714	2.71428571428571	3.85714285714286	4	4	3.15151515151515	3.18367346938776	3.14285714285714	3.13333333333333	5	Public Administration	1	6	5	1	5	2	2	4	2	2	5	1	2	4	5	5	3	1	1	4	2	4	4	2	4	4	1	2	2	2	4	3	2	3	1	2	2
69	1	4	1.83333333333333	2.57142857142857	0		2.76923076923077	3.40816326530612	2.64285714285714	2	2	.	0	5	2	1	5	5	2	9	5	1	9	4	5	1	5	5	3	1	1	1	1	5	1	3	3	1	1	3	2	4	4	4	1	4	1	1	0
29	1	3.57142857142857	2.71428571428571	3.42857142857143	0		3.33333333333333	3.5	2.71428571428571	2.8	1	.	0	2	2	3	5	4	1	4	3	2	9	1	3	2	5	5	2	2	1	2	4	2	4	9	4	4	2	4	3	2	2	3	1	3	1	2	2
51	2	2.28571428571429	4	4.42857142857143	0		3.94736842105263	3.84782608695652	3.5	3.26666666666667	2	.	0	3	5	4	5	1	2	3	9	2	5	9	3	5	5	5	3	2	2	3	1	5	4	5	4	4	3	4	1	9	9	1	1	1	1	1	1
21	2	1.57142857142857	2.85714285714286	4.71428571428571	2	6	3.38461538461538	3.46938775510204	3.64285714285714	3.53333333333333	1	.	0	7	5	4	5	2	9	5	3	2	5	2	5	3	5	5	3	9	1	4	3	2	2	3	5	4	2	2	5	1	5	1	5	2	1	2	2
28	2	1.42857142857143	3.85714285714286	5	0		2.74285714285714	3.19148936170213	3.85714285714286	3.86666666666667	2	Biologie	1	6	5	2	5	5	9	4	2	3	5	3	5	4	4	5	2	1	2	4	3	3	9	3	3	2	3	3	2	1	4	3	1	3	2	1	2
27	1	1.85714285714286	3.14285714285714	3.85714285714286	1	7	2.78947368421053	3.54	3.64285714285714	2.13333333333333	4	.	0	2	5	3	5	4	2	4	2	3	9	1	3	5	5	5	3	1	1	2	2	2	4	3	4	1	1	3	1	2	2	2	5	2	1	2	2
25	2	2.14285714285714	3.42857142857143	3.57142857142857	3	5	3.34285714285714	3.77272727272727	3.92307692307692	3.2	2	geografie	1	6	5	3	5	1	1	5	1	2	5	9	3	5	5	5	2	2	1	2	3	4	4	3	4	3	2	2	3	1	2	3	4	2	1	2	1
66	1	2.28571428571429	3.14285714285714	4	2	6	3.87179487179487	3.39583333333333	3.35714285714286	3.46666666666667	3	.	0	2	5	3	5	1	2	4	2	3	3	4	4	2	5	5	3	2	5	3	2	4	3	3	4	1	2	4	1	2	3	2	4	3	1	2	1
26	2	1.28571428571429	2.57142857142857	4.57142857142857	2	6	2.71794871794872	3.14583333333333	3.78571428571429	3.6	3	Geschichte	1	6	5	5	5	2	1	5	1	3	2	1	4	5	5	5	1	3	1	3	2	5	9	2	3	1	2	2	4	1	5	1	2	3	1	1	1
81	1	3.42857142857143	2	3.28571428571429	4	4	3.10810810810811	3.63414634146341	3.14285714285714	3.53333333333333	5	.	0	7	9	4	5	3	9	9	9	3	9	9	4	5	5	5	2	4	1	4	4	4	3	3	4	9	2	3	1	9	9	4	1	9	1	1	1
66	1	2.28571428571429	2.85714285714286	4	0		3.38461538461538	3.57142857142857	3.71428571428571	3.73333333333333	5	Germanistik	1	5	3	4	5	2	4	9	3	3	4	4	5	4	5	5	3	3	3	3	2	3	3	4	4	4	4	4	4	3	4	2	3	2	1	2	9
64	1	2.14285714285714	2.14285714285714	3.42857142857143	0		3.66666666666667	2.98	3	3.66666666666667	2	.	0	2	9	3	5	1	1	5	3	4	5	3	5	3	5	5	1	2	1	1	2	4	2	4	4	1	1	3	3	2	5	2	1	3	1	1	1
79	1	2.85714285714286	3.14285714285714	4	0		4.10526315789474	4.23404255319149	3.92857142857143	3.6	5	.	0	5	5	3	5	1	1	5	1	3	5	3	4	5	5	5	4	2	1	3	2	5	5	5	5	2	4	4	2	1	1	1	5	1	1	2	9
24	1	1.85714285714286	2.28571428571429	3.85714285714286	2	6	2.88888888888889	3.71428571428571	4.28571428571429	3.4	3	Wirtschaftswissenschaften	1	6	5	4	5	2	9	4	2	2	5	3	2	5	5	5	4	1	5	1	2	3	9	4	4	3	2	4	3	1	2	2	2	1	1	2	2
23	1	3.42857142857143	2.71428571428571	3.42857142857143	3	5	3.97222222222222	3.71111111111111	2.92857142857143	3.2	3	Humanmedizin	1	6	5	3	5	2	2	5	2	4	3	1	4	5	5	5	3	2	1	2	3	4	4	9	3	2	2	2	9	2	4	2	4	1	1	1	2
55	1	2	2.85714285714286	4.14285714285714	3	5	3.65789473684211	4.21739130434783	2.5	2.86666666666667	5	.	0	7	5	3	5	2	2	5	1	1	5	9	1	5	5	5	3	5	5	1	1	4	2	5	5	1	4	3	2	9	9	1	3	9	1	2	2
26	1	2.85714285714286	2.42857142857143	2.28571428571429	4	4	2.87878787878788	3.89795918367347	3	2.71428571428571	5	Geschichte	1	6	5	3	5	2	1	5	2	3	3	1	2	5	5	5	2	1	1	2	3	3	9	3	4	1	2	3	4	2	2	3	9	3	1	1	2
26	2	1.57142857142857	2.28571428571429	4	2	6	2.88888888888889	3.22916666666667	3.71428571428571	3.86666666666667	5	Germanistik	1	6	5	3	5	2	9	5	3	2	2	1	3	4	5	5	2	2	5	4	2	3	9	2	3	3	1	3	3	2	3	2	3	1	1	1	1
26	2	1.57142857142857	3	4.42857142857143	1	7	3.68421052631579	4.2	4.21428571428571	4.2	1	Klassische Arch??ologie	1	6	9	4	5	1	3	5	2	2	5	9	3	4	5	5	3	3	1	1	3	4	3	3	4	1	2	4	1	9	9	1	1	1	1	2	2
34	2	2	3	4.71428571428571	2	6	4.325	4.04878048780488	4.21428571428571	3.93333333333333	4	.	0	2	5	3	5	1	1	5	9	1	5	9	3	5	5	5	3	3	1	3	1	4	9	3	4	3	3	5	2	9	9	3	3	1	1	1	1
27	2	2.28571428571429	2.57142857142857	3.42857142857143	0		2.97435897435897	3.34042553191489	3.78571428571429	3.2	1	Rechtswissenschaft	1	6	5	4	5	2	1	5	2	2	2	1	3	3	5	5	2	1	1	2	2	4	9	3	3	3	2	2	3	4	4	1	1	2	1	2	2
36	2	2.28571428571429	2.71428571428571	3.85714285714286	2	6	3.86111111111111	3.52083333333333	4.64285714285714	3.93333333333333	1	.	0	4	3	3	5	1	1	5	3	1	4	1	3	4	5	5	3	1	1	3	3	3	9	2	5	3	1	3	3	1	3	3	1	1	1	2	2
25	1	2	2.57142857142857	3.85714285714286	2	6	3.84615384615385	3.91836734693878	3.57142857142857	2.46666666666667	1	Elektronik	1	6	5	4	5	2	9	5	2	4	3	2	3	5	5	5	4	4	4	2	2	4	9	5	4	1	4	5	3	1	3	1	2	2	1	2	2
22	1	2	3	4.42857142857143	0		2.71794871794872	2.24	2.35714285714286	3.93333333333333	5	Wirtschaft	1	6	3	1	5	2	4	2	5	4	3	2	4	3	3	2	2	1	1	2	1	2	2	3	2	3	1	3	3	2	5	4	1	3	1	1	1
60	1	1.71428571428571	2.28571428571429	4	0		3	2.98	2.92857142857143	3.33333333333333	3	.	0	2	2	3	5	2	2	5	2	3	5	1	3	2	5	5	3	2	1	4	1	4	1	4	4	4	1	3	2	1	5	4	1	3	1	1	1
30	2	1.28571428571429	3.14285714285714	4.28571428571429	1	7	4.15	3.75510204081633	4.35714285714286	3.6	2	Allgemeine Geschichte	1	6	5	4	4	1	9	5	2	3	5	1	3	4	5	5	2	4	1	1	2	3	3	3	4	1	3	3	3	1	2	2	1	2	1	2	2
23	1	3.42857142857143	2	3.14285714285714	4	4	2.08333333333333	2.8	2.42857142857143	2.86666666666667	1	.	0	2	2	4	5	3	2	4	5	3	3	1	3	1	4	4	2	1	1	5	4	2	4	3	4	3	1	3	3	5	5	4	2	2	1	1	1
21	2	3.14285714285714	3.28571428571429	4	3	5	3.08571428571429	3.30612244897959	3	3.93333333333333	2	Tourismus	1	6	5	2	5	2	2	5	3	2	4	2	3	3	5	5	2	2	5	2	3	3	2	3	4	2	2	3	4	1	3	3	2	3	1	1	2
24	2	1.28571428571429	2.85714285714286	4	3	5	3.05128205128205	3.61224489795918	2.85714285714286	2.86666666666667	2	.	0	2	5	3	5	2	9	5	3	2	9	2	3	2	4	4	2	2	1	4	3	3	4	2	4	2	2	3	3	1	4	1	2	1	1	2	2
75	1	1.14285714285714	3.71428571428571	4.57142857142857	2	6	4.53846153846154	4.22	4.35714285714286	4.4	1	Ing HTL	1	5	9	4	5	1	2	5	2	1	2	5	5	4	5	5	4	4	9	3	1	3	9	4	4	1	4	5	2	1	3	2	4	3	1	2	2
25	1	1.85714285714286	1.85714285714286	4.28571428571429	2	6	3.51282051282051	3.93333333333333	4.35714285714286	3.6	1	.	0	6	5	4	5	2	1	5	1	2	5	9	2	5	5	5	2	3	1	5	2	4	3	3	4	4	2	3	3	9	1	1	3	1	1	2	2
30	2	2.14285714285714	3.57142857142857	4.14285714285714	3	5	2.82051282051282	3.04255319148936	3.53846153846154	3.8	5	.	0	2	5	4	3	1	4	5	1	5	5	2	5	5	5	5	3	2	1	4	5	3	9	3	3	1	3	3	5	2	5	5	1	1	1	1	2
28	2	1.5	2.57142857142857	4.42857142857143	2	6	3.46153846153846	3.6	4.14285714285714	3.2	5	mathematik	1	6	5	5	4	2	1	5	2	2	5	1	2	5	5	5	2	1	2	2	4	3	9	2	4	5	1	2	2	1	5	2	5	1	1	2	2
34	1	2.14285714285714	2.42857142857143	4.14285714285714	0		3.07692307692308	3.28	3	3.26666666666667	2	.	0	2	2	4	5	1	2	5	4	2	5	1	4	1	5	5	4	2	1	1	3	4	2	3	3	4	2	3	3	1	3	2	5	4	1	2	2
24	2	1.28571428571429	3.14285714285714	3.85714285714286	1	7	2.97297297297297	3.14893617021277	3	3.8	2	Psychologie	1	6	3	3	5	1	2	3	3	2	5	2	4	3	5	5	2	2	2	9	3	3	9	2	3	4	2	2	3	2	2	3	1	1	1	2	1
23	2	2.85714285714286	2.42857142857143	3.57142857142857	2	6	3.65	3.52272727272727	3.57142857142857	3.46666666666667	2	Informationswissenschaft	1	6	5	3	5	3	2	5	1	3	4	9	3	5	5	5	2	2	2	2	3	4	2	2	3	1	2	2	2	9	9	2	3	1	1	1	1
31	1	1.28571428571429	2.71428571428571	4	2	6	2.86111111111111	4.11363636363636	4.14285714285714	3.6	5	Physik	1	2	5	4	5	2	2	4	1	2	5	9	3	5	5	5	2	2	1	2	3	4	4	3	4	2	3	3	9	9	9	2	9	1	1	1	2
31	1	2	3.85714285714286	4.14285714285714	3	5	2.97297297297297	3.96	3.85714285714286	3.8	5	Sekundarlehrer	1	6	5	4	5	2	1	5	1	2	5	3	2	3	5	5	3	3	1	2	2	4	4	3	5	1	4	4	2	2	2	2	2	2	1	1	2
28	2	3.42857142857143	2.42857142857143	4	3	5	3.52631578947368	3.48979591836735	3.21428571428571	2.86666666666667	5	WI	1	6	5	3	4	2	1	5	1	2	5	9	3	5	5	5	3	2	1	1	2	5	2	2	4	4	2	2	5	1	1	2	1	1	1	1	2
20	1	1.85714285714286	2.71428571428571	4.42857142857143	3	5	2.51282051282051	3.58695652173913	3.14285714285714	3.33333333333333	3	Wirtschaft & Recht	1	6	5	3	5	4	1	4	3	3	5	1	3	5	4	4	3	3	4	9	3	9	9	2	3	2	2	3	9	1	4	2	5	2	1	1	1
28	2	1.14285714285714	2.57142857142857	4.28571428571429	2	6	3.85	4.26	4.92857142857143	3.86666666666667	1	veterin??rmedizin	1	6	5	5	5	1	2	5	3	1	5	3	2	4	5	5	4	5	1	1	3	4	5	4	5	1	3	4	3	1	1	1	3	3	1	2	2
28	2	2	3.42857142857143	4.14285714285714	2	6	3.78378378378378	3.73469387755102	3.57142857142857	3.4	5	Germanistik	1	6	5	5	5	1	2	5	2	2	5	2	5	4	5	5	4	4	9	2	2	3	3	4	4	1	5	5	2	3	4	2	1	3	1	2	2
35	1	1.71428571428571	2.71428571428571	4.57142857142857	2	6	3.35135135135135	3.76595744680851	4.21428571428571	3.93333333333333	5	.	0	2	5	5	5	2	3	5	1	2	5	4	4	5	5	5	3	3	1	1	3	5	4	3	5	4	3	4	3	1	3	3	1	2	1	2	2
52	2	1.71428571428571	3	3.85714285714286	2	6	4.15789473684211	4.32432432432432	4.57142857142857	4.06666666666667	5	Germanistik	1	2	5	5	5	1	9	5	9	1	5	9	3	5	5	5	2	3	9	1	2	3	3	4	4	2	4	3	9	9	9	0	2	9	1	2	1
27	2	1	2.85714285714286	4.71428571428571	1	7	3.30555555555556	4.14583333333333	4.92857142857143	4.93333333333333	5	Rechtswissenschaften	1	6	5	3	5	2	1	5	1	3	5	2	2	5	5	5	4	3	3	1	1	5	9	5	5	1	3	5	3	1	2	1	3	1	1	2	2
54	2	2.71428571428571	3.71428571428571	4	0		4	3.96	4.35714285714286	3	1	.	0	2	9	4	5	1	1	5	3	1	5	2	2	1	5	5	3	3	2	1	1	5	9	3	4	4	3	4	3	1	3	1	1	2	1	2	2
65	1	3	2.28571428571429	4.28571428571429	4	4	3.875	3.85416666666667	3.35714285714286	3.66666666666667	1	Rechtswissenschaft	1	7	9	4	5	2	9	4	2	2	4	4	2	3	5	5	2	4	9	4	2	3	3	5	5	5	3	3	9	1	3	3	2	3	1	2	2
23	2	1.71428571428571	2.57142857142857	3.57142857142857	3	5	3.58974358974359	3.82	3.35714285714286	3.33333333333333	5	Germanistik	1	6	5	4	5	2	3	5	2	3	5	3	3	5	5	5	3	3	9	2	2	3	3	3	4	1	4	4	2	3	3	1	1	1	1	2	2
28	2	2	3.28571428571429	3.85714285714286	0		3.79487179487179	3.38297872340426	3.28571428571429	3.26666666666667	5	Allgemeine Soziale Arbeit	1	6	4	4	5	2	2	5	2	2	3	1	3	5	5	5	3	1	1	4	2	4	3	1	4	1	2	4	3	1	4	2	1	3	1	2	2
34	2	3	2.14285714285714	3.28571428571429	3	5	2.64102564102564	2.98	2.78571428571429	2.66666666666667	3	Theologie	1	2	4	2	5	2	2	4	3	2	5	2	3	2	5	5	3	2	1	4	3	5	2	2	4	5	2	2	3	3	4	4	4	2	1	1	2
22	1	2	2.42857142857143	4.28571428571429	2	6	3.51282051282051	5.4	4.42857142857143	4.53333333333333	1	Biologie	1	6	5	4	5	2	9	9	1	4	9	9	3	5	4	5	4	3	9	9	2	9	9	4	9	1	2	3	1	9	9	1	9	9	1	2	9
27	2	1.57142857142857	2.57142857142857	3.57142857142857	0		2.97435897435897	3.64583333333333	3.28571428571429	3	3	Publizistik	1	6	5	3	4	1	3	4	1	2	5	9	5	5	5	5	3	1	1	2	3	4	3	4	4	1	1	1	3	1	1	3	1	1	1	2	1
23	2	1.71428571428571	3	3.57142857142857	2	6	2.725	4.16666666666667	4.64285714285714	3.73333333333333	4	Biologie	1	6	5	4	5	2	9	5	1	2	5	9	3	5	5	5	3	4	5	2	3	4	4	3	4	2	2	4	2	1	1	2	4	1	1	2	2
29	2	3.57142857142857	2.42857142857143	3.85714285714286	0		3.43243243243243	3.71428571428571	3	3.33333333333333	2	.	0	2	1	2	4	2	9	4	2	2	5	2	3	2	5	4	3	2	2	3	3	4	9	9	3	4	1	3	9	1	3	2	9	3	1	9	2
[truncated: 155 more columns]
